# Supplementary material for: A gene expression estimator of intramuscular fat percentage for use in both cattle and sheep
Source: J Anim Sci Biotechnol. 2014 Jun 16;5(1):35. doi: 10.1186/2049-1891-5-35 (PMC4099020; doi:10.1186/2049-1891-5-35)
Supplement: Additional file 1: Table S1 — Clustering parameters, correlation/DE coefficients and rankings of genes for use in cluster analysis. [file 2049-1891-5-35-S1.xlsx]

## Sheet: All genes
Genes	Probe	Clustering parameters	Group	Raw correlation coefficients in sheep correlation dataset	Raw correlation coefficients in cattle correlation dataset	Raw DE values in cattle DE dataset	Rescaled correlation coefficients in sheep correlation dataset	Rescaled correlation coefficients in cattle correlation dataset	Rescaled DE values in cattel DE dataset	Gene ranking in sheep correlation dataset	Gene ranking in cattle correlation dataset	Gene ranking in cattle DE dataset
SLC16A7	A_73_100437	1	A	0.261011	0.193883	1.23529	0.173598	0.253303	0.227899	486	142	74
ZNF750	A_73_100440	1	A	0.505403	0.0695845	1.0446	0.336142	0.09091	0.192718	14	1259	139
LOC515676	A_73_103255	1	A	0.250668	0.0704957	2.08578	0.166718	0.092101	0.384806	536	1242	11
LOC100287440	A_73_103801	1	A	-0.148182	-0.0185258	-0.7352	-0.098384	-0.022141	-0.169636	7633	4756	20629
MIR369	A_73_104352	1	A	0.0638432	-0.0433766	-0.91695	0.042462	-0.051842	-0.211572	2550	6437	20660
LOC509555	A_73_105821	1	A	-0.239307	-0.108022	1.78835	-0.158885	-0.129104	0.329933	10059	12051	21
LOC616942	A_73_108267	1	A	-0.211675	-0.182509	-0.86126	-0.140539	-0.218129	-0.198723	9388	17089	20656
LOC526547	A_73_111161	1	A	0.0291096	-0.0509581	-0.84764	0.019361	-0.060904	-0.19558	3198	7054	20655
LOC507734	A_73_111368	1	A	-0.210031	-0.00714154	1.36907	-0.139448	-0.008535	0.25258	9323	4051	51
LOC513822	A_73_111633	1	A	-0.00590142	0.000144379	-0.64919	-0.003918	0.000189	-0.149791	3939	3670	20600
CCDC3	A_73_113302	1	A	-0.509862	0.246941	1.6107	-0.338516	0.322622	0.297158	13411	51	33
LOC55908	A_73_118700	1	A	-0.020592	0.29486	2.4681	-0.013672	0.385227	0.45534	4284	16	4
ACACA	A_73_111542	1	A	0.26149	0.241327	1.2601	0.173916	0.315287	0.232476	484	56	64
ACLY	A_73_111688	1	A	0.250844	0.192564	1.8855	0.166836	0.25158	0.347856	535	148	16
ACSM1	A_73_107166	1	A	0.503018	0.262513	1.77463	0.334556	0.342966	0.327401	16	35	23
ACSS2	A_73_108068	1	A	0.269309	0.288797	1.4503	0.179117	0.377306	0.267566	440	19	43
ADIG	A_73_105005	1	A	0.195809	0.180202	1.5188	0.130232	0.23543	0.280203	937	183	36
ADIPOQ	A_73_108669	1	A	0.501803	0.251878	1.75009	0.333748	0.329072	0.322874	17	46	25
AFAP1L2	A_73_113070	1	A	0.196402	-0.134781	-0.84114	0.130627	-0.161086	-0.19408	932	14239	20653
AGPAT2	A_73_118412	1	A	0.380505	0.282524	1.0845	0.253072	0.36911	0.200079	100	21	118
AKR1C4	A_73_100344	1	A	0.0581812	-0.0131645	1.62985	0.038696	-0.015734	0.300691	2642	4409	32
ARG2	A_73_106263	1	A	-0.20923	0.0898933	1.49287	-0.138915	0.117443	0.27542	9299	859	39
ARL11	A_73_104509	1	A	-0.317809	-0.00292623	-0.75295	-0.211005	-0.003497	-0.173732	11648	3830	20632
HLA-DQA1	A_73_111307	1	A	-0.0666185	0.057711	1.46766	-0.04423	0.075398	0.270769	5431	1538	41
BSM	A_73_120388	1	A	0.112625	-0.0151753	-0.8762	0.074907	-0.018137	-0.20217	1837	4531	20659
BTBD9	A_73_111164	1	A	-0.22962	0.00118862	-0.64326	-0.152453	0.001553	-0.148423	9825	3622	20597
BTG2	A_73_116820	1	A	0.173278	-0.0364565	2.15773	0.115246	-0.043572	0.39808	1131	5964	9
C28H10ORF116	A_73_119460	1	A	0.417783	0.266143	0.9047	0.277866	0.347709	0.166908	61	32	250
CCDC162	A_73_115628	1	A	-0.206311	-0.0593745	-1.4699	-0.136978	-0.070963	-0.339157	9223	7791	20690
STK31	A_73_107762	1	A	-0.210305	-0.034002	-0.7802	-0.139629	-0.040638	-0.180019	9335	5783	20642
CACNA2D3	A_73_105195	1	A	-0.182505	0.280507	1.07717	-0.121172	0.366475	0.198727	8581	22	120
CATHL3	A_73_105341	1	A	-0.186309	-0.0276252	-0.98413	-0.123698	-0.033017	-0.227073	8676	5303	20667
CCL26	A_73_112076	1	A	-0.213972	-0.273447	1.35356	-0.142064	-0.326816	0.249718	9448	19055	53
CIDEA	A_73_100290	1	A	0.520872	0.330137	2.0697	0.34643	0.431315	0.381839	11	4	12
CIDEC	A_73_119459	1	A	0.305793	0.255372	1.3019	0.203382	0.333636	0.240188	272	41	61
CILP	A_73_119756	1	A	-0.175073	-0.0224262	1.3779	-0.116238	-0.026803	0.254209	8387	4963	50
CISH	A_73_120172	1	A	-0.397319	0.0875349	-0.93575	-0.263795	0.114362	-0.21591	12744	900	20662
CKB	A_73_121330	1	A	0.107354	0.224398	1.4413	0.071401	0.293169	0.265905	1900	78	45
CLU	A_73_120760	1	A	0.0408178	0.232502	1.0475	0.027148	0.303757	0.193253	2968	65	136
LOC516241	A_73_107271	1	A	0.223322	-0.0941482	-0.76619	0.148531	-0.112523	-0.176787	722	10853	20635
CYB5R2	A_73_109432	1	A	-0.187896	0.38271	-0.18099	-0.124751	0.5	-0.041761	8721	1	19343
CYP1A1	A_73_107233	1	A	-0.30843	-0.0324671	1.44941	-0.204778	-0.038804	0.267402	11477	5672	44
CYP4B1	A_73_106197	1	A	0.158901	-0.129925	-0.96268	0.105685	-0.155283	-0.222124	1283	13869	20664
CYR61	A_73_108139	1	A	0.0649524	-0.00163754	1.4	0.0432	-0.001957	0.258286	2523	3763	48
DGAT2	A_73_118582	1	A	0.40541	0.322555	1.6436	0.269637	0.421409	0.303228	74	6	30
DIRAS3	A_73_115217	1	A	-0.224894	-0.0959103	-1.23802	-0.149316	-0.114629	-0.285655	9720	11018	20678
ELOVL6	A_73_119372	1	A	0.322753	0.264337	2.35917	0.214662	0.34535	0.435243	231	34	6
FABP4	A_73_114371	1	A	0.477904	0.243603	1.8144	0.317853	0.318261	0.334739	24	54	19
FAM26F	A_73_106919	1	A	-0.368794	-0.185754	-0.68147	-0.244856	-0.222008	-0.157239	12409	17235	20611
FASN	A_73_101384	1	A	0.344517	0.257245	1.7585	0.229137	0.336084	0.324426	167	39	24
FBP1	A_73_117082	1	A	-0.110304	0.102086	2.54096	-0.073235	0.133373	0.468782	6604	706	2
FNTB	A_73_112164	1	A	-0.098731	0.0532536	-0.62145	-0.065551	0.069574	-0.14339	6290	1654	20582
FOS	A_73_101038	1	A	0.0445832	0.00516568	1.6618	0.029652	0.006749	0.306585	2895	3433	29
G0S2	A_73_100624	1	A	0.365186	0.170754	1.2376	0.242884	0.223085	0.228325	123	223	72
GBP6	A_73_106080	1	A	-0.30913	-0.182182	-1.2375	-0.205243	-0.217738	-0.285535	11494	17076	20677
VN1R2	A_73_101457	1	A	0.23471	-0.0371328	-0.82743	0.156105	-0.04438	-0.190917	636	5999	20651
GPM6A	A_73_115859	1	A	0.0436958	0.014857	-0.66976	0.029062	0.01941	-0.154537	2918	2966	20607
GSTA1	A_73_108546	1	A	0.0798641	0.0821109	1.32472	0.053117	0.107276	0.244398	2302	998	56
GSTM3	A_73_116573	1	A	-0.0353169	0.0271287	-0.6896	-0.023448	0.035443	-0.159115	4665	2459	20613
H19	A_73_118323	1	A	-0.451674	-0.212332	-0.7426	-0.299883	-0.253773	-0.171344	13157	18145	20631
HBB	A_73_120596	1	A	0.163449	0.134251	-1.35632	0.108709	0.175395	-0.31295	1211	420	20685
HERC3	A_73_114739	1	A	-0.17147	-0.0128042	-0.7151	-0.113845	-0.015303	-0.164999	8301	4392	20621
HIST1H4I	A_73_119226	1	A	0.109591	0.0503058	1.17249	0.072889	0.065723	0.216313	1872	1740	86
HP	A_73_104190	1	A	0.290369	-0.12762	-0.77339	0.193123	-0.152528	-0.178448	329	13709	20638
IGJ	A_73_113362	1	A	-0.345608	0.0857524	-1.4286	-0.229462	0.112033	-0.329628	12102	930	20689
INSIG1	A_73_117398	1	A	-0.0310612	0.135071	1.63091	-0.020623	0.176467	0.300887	4562	412	31
LCN1	A_73_114228	1	A	-0.133032	-0.0262387	-1.31947	-0.088325	-0.03136	-0.304448	7236	5219	20684
LGI1	A_73_111500	1	A	-0.181423	0.0455949	1.45716	-0.120454	0.059568	0.268831	8544	1877	42
MAL2	A_73_113169	1	A	0.413423	0.264808	0.97352	0.274966	0.345964	0.179605	67	33	177
C15orf48	A_73_117241	1	A	-0.223211	-0.147487	-1.2054	-0.148198	-0.176273	-0.278128	9680	15175	20675
MOXD1	A_73_104693	1	A	-0.0638678	0.210324	2.23169	-0.042404	0.274782	0.411724	5349	101	8
MYH3	A_73_117196	1	A	-0.751988	0.00318724	-0.7798	-0.499273	0.004164	-0.179927	13628	3535	20641
NAALAD2	A_73_102878	1	A	0.122547	0.069835	1.24596	0.081505	0.091238	0.229867	1712	1255	70
NMRAL1	A_73_111944	1	A	-0.324114	-0.0336789	2.01448	-0.215191	-0.040252	0.371651	11749	5761	15
NR4A2	A_73_115943	1	A	0.0187127	-0.0318703	2.04137	0.012446	-0.03809	0.376612	3414	5630	14
OR8J3	A_73_104968	1	A	0.173027	-0.0365155	-0.86371	0.115079	-0.043642	-0.199288	1136	5967	20657
PCBD1	A_73_111396	1	A	0.263874	-0.0738956	1.41885	0.175502	-0.088318	0.261764	470	9085	47
PCK1	A_73_113063	1	A	0.205213	0.28764	2.06313	0.136487	0.375794	0.380627	859	20	13
PCLO	A_73_117967	1	A	-0.206189	-0.153216	-0.74044	-0.136896	-0.183119	-0.170845	9217	15542	20630
PDZK1	A_73_100472	1	A	-0.170342	-0.110628	-0.65165	-0.113096	-0.132219	-0.150358	8267	12269	20601
PENK	A_73_104596	1	A	-0.440014	0.104105	-0.58953	-0.292142	0.13601	-0.136025	13083	680	20565
PFKFB3	A_73_118246	1	A	0.17321	0.0536788	-0.7178	0.115202	0.07013	-0.165622	1133	1645	20622
PI3	A_73_101129	1	A	-0.0804961	0.00509609	-1.10142	-0.053444	0.006658	-0.254136	5784	3435	20674
PLAC8	A_73_115944	1	A	-0.410117	-0.185993	-0.63883	-0.272292	-0.222294	-0.1474	12853	17239	20593
PLCE1	A_73_119026	1	A	-0.129383	0.0412879	-0.80184	-0.085902	0.053942	-0.185013	7141	1990	20647
PLEK	A_73_104478	1	A	-0.371801	0.0169767	-1.39429	-0.246853	0.02218	-0.321712	12440	2895	20688
PLIN1	A_73_114190	1	A	0.475088	0.299763	1.39003	0.31598	0.391633	0.256447	25	15	49
POLE4	A_73_100034	1	A	-0.0333052	-0.0653262	-0.777	-0.022113	-0.078076	-0.179281	4608	8301	20640
POSTN	A_73_118890	1	A	0.101566	-0.11153	1.35081	0.067551	-0.133297	0.249211	1975	12342	54
PPARG	A_73_115984	1	A	0.405937	0.202671	1.01737	0.269988	0.264784	0.187695	73	116	152
PPP1R1B	A_73_105101	1	A	0.370162	0.157641	1.02088	0.246194	0.205954	0.188342	113	273	150
PRSS2	A_73_119222	1	A	-0.0182267	-0.270806	-2.16699	-0.012101	-0.32366	-0.5	4233	19040	20695
RASSF7	A_73_110968	1	A	-0.323033	0.257533	-0.48705	-0.214474	0.33646	-0.112379	11732	38	20482
RBP4	A_73_117622	1	A	0.286882	0.194796	1.2124	0.190804	0.254495	0.223676	346	138	78
RGS2	A_73_117206	1	A	-0.364466	0.0556791	2.10008	-0.241982	0.072743	0.387444	12361	1580	10
RPL22	A_73_114422	1	A	-0.255817	-0.0544316	1.46997	-0.169847	-0.065055	0.271195	10439	7361	40
S100G	A_73_112860	1	A	-0.00861774	0.235352	1.74235	-0.005722	0.307481	0.321446	4009	61	26
SAMD9	A_73_117763	1	A	-0.264967	-0.040677	-0.78791	-0.175921	-0.048616	-0.181798	10642	6241	20645
SCD	A_73_106141	1	A	0.263797	0.301433	1.7814	0.17545	0.393814	0.32865	472	9	22
2003-09-01	A_73_110570	1	A	-0.337013	0.116921	-0.54503	-0.223755	0.152754	-0.125757	11962	565	20539
SLC25A1	A_73_101101	1	A	-0.0957261	0.0216668	1.2419	-0.063556	0.028307	0.229118	6215	2700	71
SLC2A1	A_73_104917	1	A	-0.202615	0.19382	1.10514	-0.134523	0.25322	0.203887	9123	143	108
GZMK	A_73_106421	1	A	0.0715299	-0.00358316	-1.25564	0.047574	-0.004282	-0.28972	2416	3859	20681
SOST	A_73_105952	1	A	0.175907	0.163585	1.82353	0.116995	0.213719	0.336423	1102	238	18
SPSB2	A_73_100855	1	A	-0.508249	-0.152855	-0.86573	-0.337445	-0.182688	-0.199754	13407	15518	20658
SSFA2	A_73_114021	1	A	-0.178671	-0.13296	-0.70744	-0.118626	-0.15891	-0.163231	8478	14087	20619
SYT15	A_73_109856	1	A	0.286164	-0.277493	-0.70211	0.190327	-0.331652	-0.162001	349	19088	20616
TF	A_73_109609	1	A	0.219095	0.150871	1.79745	0.14572	0.197109	0.331612	742	310	20
THRSP	A_73_113038	1	A	0.338799	0.30072	2.71018	0.225334	0.392882	0.500001	187	13	1
TKT	A_73_108243	1	A	0.317615	0.16772	1.1097	0.211244	0.219122	0.204729	244	229	106
TMEM149	A_73_100575	1	A	-0.495251	-0.0995174	-0.64185	-0.328815	-0.11894	-0.148097	13360	11324	20595
TMEM156	A_73_107683	1	A	-0.291126	-0.137969	-0.63174	-0.193289	-0.164897	-0.145765	11157	14492	20590
TMSB15B	A_73_104413	1	A	-0.15392	0.191657	1.60714	-0.102193	0.250394	0.296501	7810	150	34
TPRG1L	A_73_101948	1	A	-0.17135	0.193673	-0.9345	-0.113766	0.253029	-0.215622	8297	146	20661
TUSC5	A_73_119799	1	A	0.426255	0.226611	1.3045	0.283501	0.296061	0.240667	54	73	60
VLDLR	A_73_114896	1	A	-0.0287974	-0.0634521	-0.9684	-0.01912	-0.075836	-0.223444	4505	8136	20666
GATS	A_73_105937	1	A	0.174633	-0.150307	-0.73341	0.116148	-0.179642	-0.169223	1120	15359	20628
FAM76A	A_73_115990	0.9999	A	0.0411758	0.208633	-0.4491	0.027386	0.272574	-0.103623	2964	106	20426
CYB5A	A_73_118475	0.9999	A	0.295409	0.232667	0.7525	0.196476	0.303974	0.138829	307	64	483
LOC100288689	A_73_106488	0.9999	A	0.207576	0.0231316	-0.62415	0.138058	0.030221	-0.144013	838	2630	20585
DDIT4	A_73_102351	0.9999	A	-0.176298	0.069978	1.1858	-0.117051	0.091424	0.218768	8429	1253	83
G6PD	A_73_118701	0.9999	A	-0.0472966	0.0833081	1.1447	-0.031402	0.10884	0.211186	4918	982	95
HES1	A_73_115064	0.9999	A	-0.136673	0.105597	1.1326	-0.090742	0.13796	0.208953	7338	659	102
IDO1	A_73_118680	0.9999	A	-0.379749	-0.109437	-0.58452	-0.252129	-0.130796	-0.134869	12554	12179	20562
KLF10	A_73_118231	0.9999	A	0.0612241	0.120775	1.0756	0.04072	0.157789	0.198437	2588	535	121
LRRN1	A_73_106281	0.9999	A	-0.222261	0.00652107	1.23217	-0.147567	0.00852	0.227323	9662	3369	76
NFE2	A_73_107257	0.9999	A	-0.167646	-0.159568	-0.63741	-0.111306	-0.190712	-0.147073	8190	15930	20592
OTUD1	A_73_111258	0.9999	A	0.129386	-0.0785424	1.17508	0.086054	-0.093872	0.216791	1618	9517	85
POMC	A_73_105844	0.9999	A	-0.312083	-0.0493836	1.3099	-0.207203	-0.059022	0.241663	11544	6934	58
POMC	A_73_105844	0.9999	A	-0.312083	-0.0493836	1.3099	-0.207203	-0.059022	0.241663	11544	6934	59
PRUNE2	A_73_100404	0.9999	A	0.0262055	0.189296	0.97147	0.017429	0.24731	0.179227	3258	160	182
RPS3A	A_73_116921	0.9999	A	-0.17131	-0.0889273	1.2493	-0.113739	-0.106283	0.230483	8294	10395	68
SERPINA1	A_73_119497	0.9999	A	-0.00998844	-0.0827399	-0.64281	-0.006632	-0.098888	-0.148319	4041	9857	20596
SLC16A2	A_73_114940	0.9999	A	0.267671	0.101882	0.99783	0.178027	0.133106	0.18409	450	708	157
TECRL	A_73_100631	0.9999	A	-0.258225	-0.181111	1.32462	-0.171445	-0.216459	0.244379	10481	17020	57
SUSD2	A_73_111337	0.9999	A	-0.197296	0.153839	1.08959	-0.130992	0.200987	0.201018	8987	290	114
ZKSCAN4	A_73_104581	0.9999	A	-0.154462	-0.0914833	-0.63931	-0.102553	-0.109338	-0.147511	7829	10588	20594
GREB1	A_73_111233	0.9998	A	-0.197362	-0.0584458	-0.58694	-0.131036	-0.069853	-0.135428	8991	7704	20563
GALNT9	A_73_100711	0.9998	A	0.194115	0.255413	0.71584	0.129106	0.33369	0.132065	951	40	565
ASPDH	A_73_119115	0.9998	A	-0.0894076	0.0762746	-0.5591	-0.059361	0.099651	-0.129004	6023	1115	20550
LPL	A_73_108260	0.9998	A	0.416827	0.199508	0.7576	0.277231	0.260652	0.13977	62	123	473
MAD2	A_73_106005	0.9998	A	0.0660763	0.08972	1.05272	0.043947	0.117217	0.194216	2501	863	132
MS4A7	A_73_115247	0.9998	A	-0.102991	-0.14011	-0.60455	-0.068379	-0.167456	-0.139491	6414	14651	20579
MT2A	A_73_121270	0.9998	A	-0.0788072	-0.0412197	-0.59871	-0.052323	-0.049265	-0.138143	5745	6285	20572
MYH8	A_73_101126	0.9998	A	-0.48454	-0.0605495	-0.55698	-0.321704	-0.072367	-0.128515	13313	7894	20548
PLA2G5	A_73_105579	0.9998	A	-0.116704	-0.284248	-0.57626	-0.077484	-0.339725	-0.132963	6782	19128	20557
QPRT	A_73_121340	0.9998	A	-0.145513	0.14774	1.04696	-0.096611	0.193019	0.193154	7565	329	137
BHMT2	A_73_105795	0.9998	A	0.292781	0.174058	0.85837	0.194728	0.227403	0.158361	317	207	303
SLC6A12	A_73_101531	0.9998	A	-0.00285093	-0.243968	-0.60348	-0.001893	-0.291584	-0.139244	3875	18773	20578
SMPD3	A_73_103272	0.9998	A	-0.0129381	-0.0122934	1.16174	-0.00859	-0.014693	0.214329	4108	4364	90
LOC100288545	A_73_119437	0.9998	A	0.136601	0.0515835	-0.58772	0.090853	0.067392	-0.135608	1541	1701	20564
TXLNB	A_73_112757	0.9998	A	-0.166574	-0.0708976	-0.60149	-0.110595	-0.084735	-0.138785	8155	8796	20575
LOC508720	A_73_102962	0.9997	A	-0.46031	-0.112672	-0.5475	-0.305617	-0.134663	-0.126327	13197	12447	20543
SCD5	A_73_105656	0.9997	A	-0.396955	0.0519089	1.19494	-0.263553	0.067818	0.220454	12739	1690	81
IDH1	A_73_120890	0.9997	A	0.0946819	0.149041	0.9487	0.062973	0.194718	0.175026	2070	320	210
MDFI	A_73_111897	0.9997	A	-0.0344517	-0.00372127	1.15395	-0.022874	-0.004448	0.212892	4644	3867	92
SLITRK4	A_73_120528	0.9997	A	-0.23242	0.193776	0.95942	-0.154312	0.253163	0.177003	9899	145	191
TKDP3	A_73_109525	0.9997	A	0.230791	0.334447	0.15299	0.153499	0.436946	0.028225	667	3	11921
PHKA1	A_73_116964	0.9996	A	-0.211027	0.161695	-0.437	-0.140109	0.21125	-0.100831	9370	251	20400
APOA1	A_73_118324	0.9996	A	0.138463	0.00862587	1.08189	0.092091	0.011269	0.199598	1521	3264	119
ATP2B2	A_73_106475	0.9996	A	-0.294122	0.0135447	-0.53897	-0.195279	0.017696	-0.124359	11222	3025	20534
BDH1	A_73_121222	0.9996	A	0.0271912	0.312512	0.50638	0.018085	0.408289	0.093422	3240	8	1797
CPE	A_73_116475	0.9996	A	0.217076	0.0727909	0.99104	0.144377	0.095099	0.182837	761	1193	163
GRM8	A_73_111831	0.9996	A	0.0945968	0.220081	-0.381	0.062916	0.287529	-0.08791	2075	85	20287
KERA	A_73_109863	0.9996	A	0.176244	-0.0985672	1.12622	0.117219	-0.117805	0.207776	1099	11246	104
KLF2	A_73_108317	0.9996	A	-0.145868	0.0269032	1.1377	-0.096847	0.035148	0.209894	7574	2470	99
MMD	A_73_115815	0.9995	A	-0.0205391	-0.0873664	1.16184	-0.013637	-0.104418	0.214348	4281	10256	89
CASP1	A_73_121388	0.9995	A	-0.274324	-0.0480045	-0.55242	-0.182134	-0.057374	-0.127463	10814	6812	20545
GCNT2	A_73_107194	0.9995	A	-0.118933	0.105028	1.04122	-0.078964	0.137216	0.192095	6846	668	140
GEM	A_73_109494	0.9995	A	-0.109928	-0.0739736	1.17609	-0.072985	-0.088411	0.216977	6595	9098	84
SEPHS2	A_73_115153	0.9995	A	-0.0571948	0.0903889	-0.5089	-0.037974	0.118091	-0.117421	5174	855	20505
SH3GL2	A_73_108676	0.9995	A	0.0786408	0.120891	0.95994	0.052304	0.157941	0.177099	2310	531	190
ATP6V1E2	A_73_105914	0.9994	A	-0.122551	-0.0481431	-0.55798	-0.081366	-0.057539	-0.128746	6954	6834	20549
GAT	A_73_103847	0.9994	A	-0.0828104	0.0497895	1.08616	-0.054981	0.065049	0.200386	5851	1751	116
GAT	A_73_103847	0.9994	A	-0.0828104	0.0497895	1.08616	-0.054981	0.065049	0.200386	5851	1751	117
HDDC2	A_73_114466	0.9994	A	-0.0424876	-0.0405679	1.14	-0.028209	-0.048486	0.210319	4818	6229	97
ISG15	A_73_119493	0.9994	A	-0.152158	-0.212007	-0.55349	-0.101024	-0.253384	-0.12771	7762	18135	20547
IZUMO1	A_73_100830	0.9994	A	0.107316	-0.123868	-0.59494	0.071375	-0.148043	-0.137273	1902	13398	20567
JMJD6	A_73_120113	0.9994	A	-0.188654	-0.0920091	1.19415	-0.125255	-0.109967	0.220309	8743	10630	82
TNFSF15	A_73_115484	0.9994	A	0.107862	-0.114535	1.1281	0.071739	-0.136889	0.208123	1891	12616	103
UBD	A_73_113741	0.9994	A	-0.387267	-0.0490638	-0.52951	-0.257121	-0.05864	-0.122176	12641	6911	20524
C1orf114	A_73_118152	0.9993	A	-0.13086	-0.0309746	-0.55111	-0.086883	-0.03702	-0.12716	7184	5563	20544
PKIG	A_73_121228	0.9993	A	-0.24159	0.21812	-0.3265	-0.160401	0.284968	-0.075335	10103	88	20153
RBM20	A_73_102848	0.9993	A	-0.32418	0.01582	-0.5108	-0.215235	0.020668	-0.117859	11751	2940	20509
RNF125	A_73_102197	0.9993	A	-0.0299478	-0.01551	1.11801	-0.019883	-0.018537	0.206262	4534	4556	105
SFRP4	A_73_120817	0.9993	A	-0.335879	-0.133682	1.2293	-0.223002	-0.159773	0.226794	11937	14142	77
KLB	A_73_103368	0.9992	A	0.433108	0.0887159	0.86245	0.288059	0.115905	0.159113	48	878	290
LOC100190887	A_73_119013	0.9992	A	-0.299468	-0.279742	1.1975	-0.198828	-0.33434	0.220927	11331	19096	79
CCDC111	A_73_100971	0.9992	A	-0.249516	0.235118	-0.28816	-0.165663	0.307175	-0.066489	10292	62	20014
HOXD3	A_73_113919	0.9992	A	-0.252044	-0.0328645	-0.53	-0.167342	-0.039279	-0.12229	10348	5697	20525
MGST1	A_73_110802	0.9992	A	0.409497	0.300857	0.12604	0.272355	0.393061	0.023253	69	12	12910
SOCS2	A_73_103888	0.9992	A	-0.578893	-0.0847007	-0.49172	-0.384348	-0.101232	-0.113457	13560	10001	20487
UCK2	A_73_113607	0.9992	A	-0.356092	-0.0116933	-0.5121	-0.236423	-0.013976	-0.118159	12248	4330	20511
EPHX2	A_73_117299	0.9991	A	0.22259	0.145485	-0.44707	0.148044	0.190072	-0.103155	726	347	20420
ACSS3	A_73_104049	0.999	A	0.00564354	0.194835	0.81394	0.003754	0.254547	0.150164	3689	137	374
INHBB	A_73_111115	0.999	A	-0.223868	-0.0244133	1.14893	-0.148634	-0.029178	0.211966	9702	5100	94
PPARG-TSEN2	A_73_104160	0.999	A	0.549389	0.142192	-0.4462	0.365397	0.185771	-0.102954	8	364	20419
C7orf41	A_73_116908	0.9989	A	0.445285	-0.0295147	0.9591	0.296158	-0.035275	0.176944	43	5451	193
CFLAR	A_73_120450	0.9989	A	-0.0771637	-0.130105	1.1523	-0.051232	-0.155498	0.212588	5707	13882	93
PGD	A_73_113428	0.9989	A	0.226352	0.0490577	0.9656	0.150546	0.064093	0.178144	700	1775	186
GATA4	A_73_120607	0.9988	A	0.0891192	0.31321	0.10553	0.059273	0.4092	0.019469	2153	7	13611
MBNL3	A_73_107453	0.9988	A	0.240102	0.133035	0.84475	0.159691	0.173806	0.155848	604	434	321
PIP5K1B	A_73_104806	0.9988	A	-0.0741301	0.322764	0.21711	-0.049218	0.421683	0.040055	5619	5	9485
BBS7	A_73_119952	0.9987	A	-0.178479	-0.0373979	1.13628	-0.118498	-0.044697	0.209632	8474	6017	101
CCRL2	A_73_119921	0.9987	A	-0.0914126	-0.0961181	-0.54287	-0.060692	-0.114878	-0.125259	6085	11036	20537
LOC518710	A_73_114891	0.9986	A	0.290766	0.097633	-0.47853	0.193388	0.127555	-0.110414	326	758	20476
B3GALT1	A_73_100231	0.9985	A	-0.111835	0.162336	0.89232	-0.074251	0.212088	0.164624	6639	247	265
FBXO43	A_73_110949	0.9985	A	-0.1345	0.00306783	-0.5107	-0.0893	0.004008	-0.117836	7274	3544	20508
ARHGAP26	A_73_112657	0.9984	A	-0.306034	-0.108129	-0.50924	-0.203187	-0.129232	-0.117499	11432	12061	20506
TNNC1	A_73_105438	0.9984	A	-0.36307	0.16104	0.9534	-0.241056	0.210394	0.175893	12342	257	203
SYT4	A_73_107411	0.9983	A	0.0132474	-0.1292	1.10862	0.008811	-0.154416	0.204529	3525	13806	107
KIAA1671	A_73_105888	0.9982	A	-0.344771	-0.0915902	-0.5	-0.228906	-0.109466	-0.115368	12089	10601	20497
MYL3	A_73_109260	0.9982	A	-0.50574	0.00471805	1.1635	-0.335779	0.006164	0.214654	13394	3451	88
SAMD12	A_73_104291	0.9982	A	0.158664	0.143842	0.82762	0.105527	0.187925	0.152688	1288	354	348
SGK2	A_73_107646	0.9982	A	0.519186	0.129251	0.71854	0.345309	0.168863	0.132563	13	464	561
SMOC1	A_73_103735	0.9982	A	0.110834	0.0153646	1.00714	0.073715	0.020073	0.185807	1857	2955	156
BANK1	A_73_117157	0.9981	A	-0.130448	0.0555967	-0.47279	-0.086609	0.072636	-0.109089	7168	1584	20464
LOC784007	A_73_109534	0.9981	A	-0.00361802	0.0282252	1.02555	-0.002402	0.036876	0.189204	3887	2419	149
RAI14	A_73_106807	0.9981	A	-0.367985	0.144742	0.9724	-0.244319	0.189102	0.179398	12401	350	180
TRAF5	A_73_110460	0.9981	A	-0.469289	-0.180346	-0.47448	-0.311578	-0.215545	-0.109479	13254	16983	20469
WNT2B	A_73_108402	0.9981	A	0.20732	-0.216105	1.05147	0.137888	-0.258283	0.193986	839	18253	133
NDRG4	A_73_109411	0.998	A	-0.17607	0.142811	0.92516	-0.116899	0.186579	0.170683	8421	360	226
LIPE	A_73_101039	0.9979	A	0.374786	0.162065	0.70047	0.249269	0.211733	0.12923	107	249	613
TMEM106A	A_73_104263	0.9979	A	-0.409312	-0.0976821	-0.48517	-0.271758	-0.116747	-0.111946	12847	11168	20481
ADCY3	A_73_114233	0.9978	A	-0.327234	-0.037566	1.14438	-0.217263	-0.044898	0.211127	11800	6024	96
SLC22A2	A_73_120724	0.9978	A	0.0140787	0.0505825	-0.48271	0.009364	0.066085	-0.111378	3501	1735	20478
CLOCK	A_73_109000	0.9976	A	0.284218	0.225126	0.5567	0.189033	0.29412	0.102706	358	77	1316
SLC9A7	A_73_119267	0.9976	A	-0.115336	-0.145428	-0.51747	-0.076576	-0.173812	-0.119398	6741	15031	20515
LOC511330	A_73_108994	0.9975	A	-0.0343272	-0.125664	1.10099	-0.022791	-0.150191	0.203122	4640	13539	111
NXF2	A_73_105163	0.9975	A	-0.121039	0.292268	-0.02856	-0.080362	0.38184	-0.00659	6911	18	17230
LOC508666	A_73_109146	0.9974	A	-0.0204335	-0.169156	-0.5226	-0.013567	-0.202171	-0.120582	4280	16467	20520
APOE	A_73_100548	0.9974	A	0.0849994	0.169257	0.7811	0.056533	0.22113	0.144105	2224	227	424
NCALD	A_73_117261	0.9974	A	0.0945494	-0.0976191	1.05649	0.062885	-0.116672	0.194912	2077	11164	129
SFRP1	A_73_107025	0.9974	A	-0.116788	0.0583035	-0.45966	-0.07754	0.076172	-0.10606	6785	1524	20449
LRRC16A	A_73_113470	0.9973	A	-0.104572	-0.066599	-0.50995	-0.069429	-0.079597	-0.117663	6462	8411	20507
TMEM130	A_73_114429	0.9973	A	-0.0140601	0.157605	0.83512	-0.009335	0.205907	0.154071	4136	274	333
BTNL9	A_73_117327	0.9972	A	0.0940162	0.158128	0.7945	0.06253	0.20659	0.146577	2085	271	396
KIAA1383	A_73_117738	0.9972	A	-0.0646823	-0.0599394	-0.5115	-0.042945	-0.071638	-0.118021	5381	7840	20510
LSM14B	A_73_117797	0.9972	A	0.0959912	-0.0628928	1.03948	0.063843	-0.075168	0.191774	2043	8088	143
PTPLB	A_73_116855	0.9971	A	0.202943	0.157462	0.75514	0.134977	0.205719	0.139316	884	275	479
IL1RN	A_73_101356	0.997	A	-0.174857	-0.269791	-0.47061	-0.116094	-0.322447	-0.108586	8383	19034	20462
MTUS2	A_73_121215	0.997	A	0.124521	0.20241	-0.2912	0.082818	0.264443	-0.06719	1680	118	20027
RGN	A_73_103311	0.9969	A	-0.00208021	0.267553	0.48413	-0.001381	0.349551	0.089317	3857	30	2042
GLDC	A_73_112037	0.9967	A	0.230761	-0.234041	-0.52085	0.153478	-0.27972	-0.120178	668	18619	20518
LPIN1	A_73_105059	0.9967	A	0.0432617	-0.0547951	-0.5145	0.028773	-0.06549	-0.118713	2928	7398	20514
ASTE1	A_73_110035	0.9966	A	-0.211889	-0.00963993	-0.47435	-0.140681	-0.011521	-0.109449	9393	4183	20468
HINT2	A_73_107831	0.9966	A	-0.264095	-0.0238527	1.1012	-0.175343	-0.028508	0.20316	10625	5061	110
LOC508070	A_73_117909	0.9965	A	-0.294176	-0.275506	-0.44537	-0.195314	-0.329277	-0.102762	11224	19070	20411
BARHL2	A_73_111674	0.9965	A	0.20404	-0.110186	-0.53301	0.135707	-0.131691	-0.122984	872	12240	20531
S100A10	A_73_116202	0.9965	A	-0.210559	-0.0505197	1.1028	-0.139798	-0.06038	0.203456	9342	7010	109
EGLN3	A_73_120138	0.9964	A	0.00578816	-0.0560461	1.0498	0.00385	-0.066985	0.193678	3684	7509	135
ACER3	A_73_118304	0.9964	A	0.138615	0.103817	0.85949	0.092193	0.135634	0.158567	1519	683	300
CA14	A_73_116871	0.9962	A	0.0506199	-0.0476615	1.0295	0.033667	-0.056964	0.189932	2776	6782	148
CSTF2T	A_73_102930	0.9961	A	-0.0828489	0.23963	-0.1834	-0.055006	0.31307	-0.042317	5854	58	19368
KCNK7	A_73_118391	0.9961	A	0.177565	0.275199	0.00145	0.118098	0.35954	0.000268	1090	27	16626
LOC100124511	A_73_111129	0.996	A	0.012048	0.0943433	-0.42135	0.008013	0.123257	-0.09722	3548	797	20367
LOC784148	A_73_119531	0.996	A	0.375747	-0.0586397	-0.5279	0.249909	-0.070085	-0.121805	106	7728	20522
FNDC1	A_73_106223	0.9959	A	-0.278592	-0.143374	1.13702	-0.184967	-0.171357	0.209769	10900	14880	100
PTPRG	A_73_110086	0.9959	A	-0.339511	-0.145231	-0.46869	-0.225414	-0.173576	-0.108143	12009	15016	20457
FSHR	A_73_115750	0.9958	A	0.0776262	0.0360573	-0.46918	0.051629	0.047108	-0.108256	2330	2157	20459
2003-03-01	A_73_109998	0.9957	A	-0.307248	-0.126112	-0.47227	-0.203993	-0.150726	-0.108969	11455	13590	20463
FANCB	A_73_104383	0.9955	A	0.028664	-0.0752247	-0.50529	0.019064	-0.089907	-0.116588	3210	9210	20501
MIAT	A_73_112637	0.9955	A	-0.0572064	-0.247832	-0.47795	-0.037981	-0.296202	-0.11028	5175	18829	20474
S100A9	A_73_110650	0.9955	A	-0.113803	0.0765445	-0.42172	-0.075558	0.100003	-0.097306	6694	1110	20371
AKAP4	A_73_107135	0.9954	A	-0.0173744	-0.073936	-0.49953	-0.011536	-0.088366	-0.115259	4209	9090	20495
KLF4	A_73_100761	0.9954	A	-0.0678249	-0.0260902	1.0399	-0.045031	-0.031182	0.191851	5466	5206	142
LOC531410	A_73_113167	0.9953	A	-0.0954884	0.252007	-0.13	-0.063398	0.329241	-0.029996	6207	44	18847
AQP3	A_73_112174	0.9953	A	-0.0407988	0.241211	-0.16364	-0.027088	0.315136	-0.037757	4776	57	19179
PECI	A_73_107950	0.9952	A	-0.198527	0.0604961	0.9966	-0.131809	0.079036	0.183863	9017	1469	158
ITGAE	A_73_105277	0.995	A	-0.155897	0.250254	0.5714	-0.103506	0.32695	0.105418	7877	47	1196
SULT1A1	A_73_105025	0.995	A	0.0771068	0.000196135	0.9777	0.051284	0.000256	0.180376	2341	3667	172
JUNB	A_73_120294	0.9945	A	-0.0547525	0.0541945	0.958	-0.036352	0.070804	0.176741	5109	1630	198
KSR1	A_73_111439	0.9945	A	-0.150887	0.065958	0.9707	-0.10018	0.086172	0.179084	7716	1339	184
PLN	A_73_114045	0.9945	A	-0.120697	-0.0370417	1.0505	-0.080135	-0.044271	0.193807	6898	5994	134
TCFL5	A_73_104962	0.9944	A	-0.324261	-0.107862	-0.45968	-0.215289	-0.128914	-0.106064	11753	12036	20450
KLHL3	A_73_116403	0.9942	A	-0.208276	0.0265247	-0.43602	-0.138282	0.034654	-0.100605	9274	2487	20399
KIF22	A_73_101534	0.9941	A	0.0538983	0.277736	0.1531	0.035848	0.362855	0.028245	2718	24	11915
PPFIA4	A_73_103763	0.994	A	0.2302	-0.137623	0.9858	0.153105	-0.164483	0.18187	672	14470	169
LOC507055	A_73_118453	0.9938	A	-0.306229	-0.119587	-0.45884	-0.203316	-0.142927	-0.10587	11438	13079	20447
FDXR	A_73_111629	0.9938	A	-0.164624	-0.0194712	1.0453	-0.1093	-0.023271	0.192847	8100	4803	138
S100A1	A_73_100158	0.9938	A	-0.352152	0.174739	0.8368	-0.233807	0.228291	0.154381	12190	204	331
FABP7	A_73_121455	0.9937	A	-0.130799	0.0529309	0.97254	-0.086843	0.069153	0.179424	7180	1663	179
S100A8	A_73_109977	0.9936	A	-0.170689	0.00737996	-0.44569	-0.113327	0.009642	-0.102836	8274	3326	20412
CPXM2	A_73_114629	0.9935	A	-0.0717367	-0.116974	1.06158	-0.047629	-0.139804	0.195851	5563	12830	128
MTERFD3	A_73_116668	0.9935	A	-0.00524058	0.00896286	0.98022	-0.003479	0.01171	0.180841	3923	3245	171
TBC1D4	A_73_108845	0.9934	A	-0.206735	0.0103539	1.03059	-0.137259	0.013527	0.190134	9230	3160	147
PTGR1	A_73_104991	0.9932	A	-0.114178	0.0558492	-0.41959	-0.075807	0.072965	-0.096814	6710	1574	20362
BLVRB	A_73_113117	0.9928	A	-0.251387	0.211708	0.7032	-0.166905	0.27659	0.129733	10335	99	601
PCK2	A_73_105600	0.9928	A	0.191608	0.215754	0.52349	0.127438	0.281877	0.096579	972	92	1629
TCF25	A_73_107134	0.9922	A	0.0893969	0.212764	-0.19879	0.059458	0.27797	-0.045868	2150	97	19470
ERP27	A_73_110791	0.9919	A	0.124658	-0.0914844	-0.49131	0.082909	-0.10934	-0.113362	1677	10589	20486
AHSG	A_73_112957	0.9918	A	-0.205259	-0.109033	-0.46025	-0.136279	-0.130313	-0.106196	9194	12142	20451
ACTC1	A_73_100742	0.9917	A	-0.267418	0.000328622	1.0408	-0.177549	0.000429	0.192017	10684	3658	141
C1RL	A_73_106653	0.9917	A	-0.133955	0.0255137	-0.42851	-0.088938	0.033333	-0.098872	7260	2530	20390
RGS14	A_73_105147	0.9916	A	-0.135578	-0.119657	-0.4674	-0.090015	-0.143011	-0.107846	7313	13083	20455
INHA	A_73_114164	0.9915	A	-0.24658	0.0742856	0.9593	-0.163713	0.097052	0.176981	10219	1153	192
TMEM100	A_73_105265	0.9915	A	-0.0337301	0.00724354	0.97504	-0.022395	0.009463	0.179885	4622	3332	175
NDUFA10	A_73_115216	0.9913	A	-0.102159	0.0692404	0.9268	-0.067827	0.090461	0.170985	6390	1268	225
C15H11orf59	A_73_103968	0.991	A	-0.0228509	-0.254395	-0.45047	-0.015172	-0.304045	-0.103939	4351	18908	20429
ST14	A_73_101435	0.991	A	-0.108309	0.133623	-0.32912	-0.07191	0.174575	-0.07594	6558	428	20160
BICC1	A_73_107620	0.9904	A	-0.211414	-0.0787022	1.06391	-0.140365	-0.094063	0.196281	9381	9528	127
FOXN3	A_73_113590	0.9903	A	-0.17927	-0.13666	-0.4563	-0.119024	-0.163332	-0.105284	8493	14393	20442
COL4A6	A_73_108130	0.9902	A	-0.198938	-0.118484	-0.454	-0.132082	-0.141608	-0.104754	9030	12968	20439
FBXO32	A_73_102972	0.9902	A	0.225014	0.00629513	-0.4579	0.149656	0.008224	-0.105654	710	3377	20445
CHRDL2	A_73_104261	0.9901	A	-0.259398	-0.0640524	1.06736	-0.172224	-0.076554	0.196917	10517	8187	124
WDR66	A_73_113927	0.99	A	-0.262182	0.067661	-0.37745	-0.174073	0.088397	-0.087091	10584	1299	20285
LOC404103	A_73_119555	0.9897	A	0.143327	-0.197745	0.9866	0.095326	-0.236339	0.182018	1448	17682	165
ASPA	A_73_107918	0.9897	A	0.187062	-0.0837067	-0.48409	0.124415	-0.100044	-0.111697	1009	9930	20479
CLGN	A_73_103937	0.9895	A	-0.0748551	0.0552033	-0.40352	-0.049699	0.072122	-0.093106	5634	1600	20333
APOD	A_73_102486	0.9892	A	-0.261002	0.174868	0.7717	-0.173289	0.22846	0.142371	10555	203	445
JAK2	A_73_113183	0.9892	A	-0.185606	0.0230476	0.98713	-0.12323	0.030111	0.182116	8659	2636	164
HRASLS	A_73_101909	0.9891	A	0.187027	0.251913	0.0745	0.124391	0.329118	0.013745	1010	45	14608
C13orf15	A_73_121113	0.989	A	-0.0809589	0.0516745	0.9286	-0.053752	0.067511	0.171317	5796	1698	223
ECD	A_73_113479	0.989	A	-0.196275	-0.134418	1.0685	-0.130314	-0.160653	0.197128	8962	14206	123
NT5DC3	A_73_120634	0.989	A	-0.175548	-0.168444	-0.44866	-0.116553	-0.20132	-0.103522	8405	16430	20425
KIAA1267	A_73_113996	0.9888	A	-0.192654	-0.105302	-0.44845	-0.12791	-0.125855	-0.103473	8863	11810	20423
SNAI2	A_73_118155	0.9886	A	0.010198	-0.0511017	0.98614	0.006783	-0.061075	0.181933	3592	7068	168
TNFRSF10A	A_73_110372	0.9886	A	-0.0109623	-0.137454	-0.46771	-0.007278	-0.164281	-0.107917	4068	14457	20456
ANKRD22	A_73_107840	0.9883	A	-0.101623	-0.0906173	-0.45553	-0.067472	-0.108303	-0.105107	6374	10518	20441
IGLL1	A_73_104582	0.9883	A	-0.349318	-0.396902	-0.29389	-0.231925	-0.474367	-0.067811	12153	19262	20036
NNAT	A_73_117000	0.9883	A	0.11444	0.0225331	0.8996	0.076113	0.029439	0.165967	1810	2662	254
DLST	A_73_108782	0.988	A	0.0352363	-0.0503533	0.97562	0.023436	-0.060181	0.179992	3075	6993	174
RBM28	A_73_101088	0.9878	A	0.194406	0.245667	0.02583	0.129299	0.320957	0.004765	950	53	15981
PARP8	A_73_110658	0.9874	A	-0.179873	-0.0343801	-0.43202	-0.119424	-0.04109	-0.099682	8507	5813	20394
LOC100140452	A_73_118595	0.9871	A	0.346311	-0.142506	0.90886	0.230331	-0.17032	0.167676	164	14823	240
LGALS1	A_73_114897	0.987	A	-0.460498	0.254976	0.5193	-0.305742	0.333119	0.095806	13200	42	1671
UBXD3	A_73_111606	0.987	A	-0.350619	-0.103824	-0.42181	-0.232789	-0.124087	-0.097326	12173	11693	20372
ALAD	A_73_100568	0.9869	A	-0.199597	0.133812	0.8277	-0.13252	0.174821	0.152702	9051	422	347
PCDHGA9	A_73_107313	0.9867	A	0.245088	-0.0852519	0.92361	0.163007	-0.101891	0.170397	573	10059	229
EFR3B	A_73_103623	0.9863	A	-0.0553658	0.183727	0.66587	-0.036759	0.240035	0.122846	5131	176	703
HTATIP2	A_73_107272	0.9862	A	0.267121	-0.0741821	-0.4735	0.177661	-0.08866	-0.109253	452	9113	20467
ABCD3	A_73_112796	0.9861	A	0.128527	0.0208843	-0.42829	0.085483	0.027285	-0.098821	1632	2727	20389
NEDD4L	A_73_103607	0.9859	A	0.106648	-0.00875645	-0.4424	0.070931	-0.010465	-0.102077	1913	4141	20408
GNAI1	A_73_117580	0.9856	A	0.255717	0.219387	0.37991	0.170077	0.286623	0.07009	510	86	4012
SFRP5	A_73_102087	0.9855	A	0.396337	0.0400407	0.76848	0.263602	0.052312	0.141777	83	2020	451
METRN	A_73_120177	0.9853	A	0.0357793	0.0550341	-0.39528	0.023797	0.071901	-0.091205	3069	1603	20314
DMXL1	A_73_120820	0.9851	A	0.144071	-0.130167	0.96254	0.095821	-0.155572	0.177579	1438	13885	188
NRG4	A_73_103533	0.9851	A	0.159176	0.169699	-0.24768	0.105867	0.221708	-0.057148	1278	226	19813
ME1	A_73_118619	0.9849	A	0.00289572	0.230583	0.4552	0.001926	0.301251	0.08398	3741	69	2457
RHOG	A_73_112058	0.9848	A	-0.535924	0.267305	0.40494	-0.35582	0.349227	0.074707	13474	31	3399
IFI47	A_73_119440	0.9846	A	-0.302102	0.145802	-0.2648	-0.200577	0.190486	-0.061099	11367	345	19907
FAM47E	A_73_105172	0.9844	A	-0.268693	0.252711	0.43669	-0.178395	0.33016	0.080565	10702	43	2742
LMO7	A_73_119381	0.9844	A	-0.398651	-0.061432	-0.4017	-0.264679	-0.073422	-0.092686	12756	7968	20331
CD68	A_73_106271	0.9841	A	-0.2664	-0.250011	-0.39861	-0.176873	-0.298806	-0.091973	10674	18860	20322
CPT2	A_73_120288	0.9839	A	0.21422	0.105139	0.7324	0.142477	0.137361	0.13512	782	664	528
REM1	A_73_114360	0.9839	A	-0.21975	0.00866288	0.98629	-0.1459	0.011318	0.181961	9600	3262	167
RHOBTB1	A_73_102937	0.9837	A	-0.0550285	-0.0559977	-0.4395	-0.036535	-0.066927	-0.101408	5120	7506	20403
FN1	A_73_101130	0.9834	A	-0.0768258	-0.00325918	0.958	-0.051007	-0.003895	0.176741	5692	3847	196
RAP2A	A_73_115925	0.9834	A	0.0662566	-0.0204346	0.93025	0.044067	-0.024423	0.171622	2498	4859	221
CCDC35	A_73_117251	0.9833	A	-0.192308	0.0107163	-0.39981	-0.127681	0.014001	-0.09225	8850	3144	20324
FMO3	A_73_107369	0.9831	A	0.443283	0.188118	0.39019	0.294826	0.245771	0.071986	45	163	3756
LDHB	A_73_108736	0.983	A	0.0284451	0.0604765	0.8598	0.018919	0.079011	0.158625	3215	1471	299
TRIB1	A_73_100489	0.983	A	0.0359598	-0.0867924	0.9735	0.023917	-0.103732	0.179601	3065	10199	178
ACOT7	A_73_100257	0.9829	A	-0.263824	-0.0842851	-0.4199	-0.175162	-0.100735	-0.096886	10621	9971	20364
CYBB	A_73_109028	0.9825	A	-0.405101	-0.10001	-0.40115	-0.268961	-0.119529	-0.092559	12818	11372	20329
AQR	A_73_109279	0.9824	A	0.173244	0.0924483	0.763	0.115224	0.120781	0.140766	1132	823	461
C3H1orf54	A_73_112312	0.9824	A	-0.0340995	-0.045607	0.97137	-0.02264	-0.054508	0.179208	4636	6615	183
C14orf126	A_73_110182	0.9821	A	-0.0187831	0.0457222	-0.38947	-0.012471	0.059735	-0.089864	4243	1871	20302
TNNT1	A_73_117207	0.9821	A	-0.422643	0.155041	0.8179	-0.280608	0.202557	0.150894	12957	286	370
DGCR6L	A_73_101837	0.982	A	-0.603087	-0.200005	-0.357	-0.400411	-0.23904	-0.082372	13585	17769	20247
PIK3AP1	A_73_114741	0.982	A	-0.232326	-0.135346	-0.42423	-0.15425	-0.161761	-0.097885	9896	14293	20381
TDRD1	A_73_100517	0.982	A	0.149579	-0.151956	-0.46078	0.099485	-0.181614	-0.106318	1385	15466	20453
FASLG	A_73_112067	0.9818	A	-0.172673	-0.191288	-0.42371	-0.114644	-0.228622	-0.097765	8336	17434	20376
EPAS1	A_73_103471	0.9814	A	0.10358	-0.104093	0.9552	0.068891	-0.124409	0.176225	1948	11721	200
FRG1	A_73_104579	0.9813	A	0.0140427	0.249287	0.1342	0.00934	0.325687	0.024759	3502	48	12613
TCP11L2	A_73_110226	0.9805	A	0.238905	-0.16942	0.9237	0.158895	-0.202486	0.170413	610	16477	228
HIST1H1E	A_73_115906	0.9797	A	0.259535	0.0582456	-0.38488	0.172616	0.076096	-0.088805	493	1525	20293
MLANA	A_73_109176	0.9792	A	0.282111	0.0475444	0.77808	0.187631	0.062115	0.143548	373	1815	430
ANGPTL4	A_73_101924	0.9791	A	-0.15566	0.0352961	0.9289	-0.103349	0.046113	0.171373	7871	2174	222
ADD1	A_73_113707	0.979	A	-0.288607	0.0729565	-0.33377	-0.191617	0.095316	-0.077012	11122	1186	20176
BARX2	A_73_111766	0.9789	A	0.0675132	0.00768704	0.8934	0.044903	0.010043	0.164823	2473	3315	264
MYL2	A_73_102717	0.9788	A	-0.422619	-0.0939095	1.0725	-0.280592	-0.112238	0.197866	12956	10833	122
RNF168	A_73_100735	0.9779	A	-0.0534447	-0.0245356	-0.41631	-0.035484	-0.029324	-0.096057	5072	5108	20354
MFNG	A_73_112163	0.9777	A	-0.0037939	0.0367185	0.8812	-0.002519	0.047972	0.162573	3890	2133	273
NGFRAP1	A_73_110864	0.9774	A	-0.144828	0.0826002	0.86102	-0.096156	0.107915	0.15885	7544	994	294
COL11A1	A_73_120227	0.9772	A	-0.187278	-0.0813027	1.01291	-0.124341	-0.097171	0.186872	8698	9719	154
IRG1	A_73_110112	0.9769	A	-0.0341318	-0.0930264	-0.43299	-0.022661	-0.111183	-0.099906	4637	10743	20395
SOCS5	A_73_105621	0.9768	A	-0.184085	0.231721	0.46659	-0.122221	0.302737	0.086081	8621	66	2284
SLC38A4	A_73_114361	0.9767	A	-0.0814047	0.0829785	-0.33826	-0.054048	0.108409	-0.078048	5812	988	20189
DPP6	A_73_101023	0.9766	A	-0.212982	-0.148281	-0.41436	-0.141407	-0.177221	-0.095607	9420	15219	20350
MTSS1	A_73_111128	0.9766	A	-0.120934	0.0653752	-0.35156	-0.080293	0.085411	-0.081117	6905	1353	20232
LOC537017	A_73_120558	0.9761	A	-0.114178	-0.126873	-0.4256	-0.075807	-0.151635	-0.098201	6709	13655	20386
SCN3B	A_73_109562	0.9761	A	-0.239996	-0.0730425	-0.40647	-0.159342	-0.087298	-0.093787	10072	9009	20339
POU5F1	A_73_101146	0.9759	A	-0.0571463	0.05096	-0.36743	-0.037942	0.066578	-0.084779	5172	1722	20263
LOC618459	A_73_102422	0.9758	A	-0.175224	0.00590651	0.9541	-0.116338	0.007717	0.176022	8395	3397	202
RIMS2	A_73_102277	0.9745	A	0.178441	0.0244444	-0.39824	0.11868	0.031936	-0.091888	1085	2568	20321
SPP1	A_73_116474	0.9745	A	0.0140049	-0.0192506	0.91963	0.009315	-0.023008	0.169663	3505	4785	232
MTMR14	A_73_105064	0.9744	A	-0.0754469	0.229976	-0.0202	-0.050092	0.300457	-0.004661	5654	70	17059
DPYSL3	A_73_107682	0.9741	A	-0.158343	-0.00178867	0.95244	-0.105129	-0.002138	0.175716	7940	3774	205
AACS	A_73_100667	0.9738	A	-0.0293056	0.149176	0.68976	-0.019457	0.194894	0.127254	4518	318	639
R3HCC1	A_73_105359	0.9738	A	0.11206	0.173913	0.56794	0.074531	0.227213	0.104779	1844	208	1228
R3HCC1	A_73_105359	0.9738	A	0.11206	0.173913	0.56794	0.074531	0.227213	0.104779	1844	208	1227
BRUNOL6	A_73_105276	0.9738	A	0.249815	0.222637	0.19171	0.166151	0.290869	0.035369	546	81	10477
MCEE	A_73_109893	0.9732	A	-0.095462	0.159157	0.6852	-0.063381	0.207935	0.126413	6205	269	651
ANGPTL1	A_73_103830	0.9725	A	0.0593771	-0.128111	0.95239	0.039492	-0.153114	0.175706	2616	13745	206
CENPO	A_73_120123	0.9718	A	0.212307	0.221538	0.23486	0.141205	0.289434	0.043329	794	83	8752
CLEC6A	A_73_109082	0.9717	A	-0.184982	-0.217858	-0.39553	-0.122816	-0.260377	-0.091263	8646	18298	20316
EGR1	A_73_111154	0.9716	A	0.067459	0.0536821	0.8229	0.044867	0.070134	0.151817	2474	1644	356
AVIL	A_73_115314	0.9712	A	-0.0667178	-0.0878761	-0.41926	-0.044296	-0.105027	-0.096738	5436	10302	20361
LPCAT2	A_73_107777	0.9709	A	0.179125	0.0345452	-0.38392	0.119136	0.045132	-0.088584	1078	2201	20291
LOC616956	A_73_111972	0.9694	A	0.156602	-0.138149	0.91962	0.104156	-0.165111	0.169661	1308	14506	233
GPT2	A_73_108464	0.9693	A	-0.00147593	-0.0459509	0.9304	-0.00098	-0.054919	0.171649	3843	6639	220
TGIF2	A_73_119483	0.9691	A	0.0287031	0.228017	0.31227	0.01909	0.297898	0.057611	3209	72	5974
PDK4	A_73_119171	0.9682	A	0.0808573	-0.00530986	0.87563	0.053778	-0.006346	0.161545	2279	3953	276
SIP1	A_73_105381	0.9678	A	-0.123747	0.0686955	0.85133	-0.08216	0.089749	0.157062	6991	1281	311
QPCTL	A_73_114138	0.9676	A	0.02291	-0.155839	-0.42398	0.015237	-0.186254	-0.097827	3324	15712	20380
RGS1	A_73_112955	0.9672	A	-0.198563	0.00517813	0.94233	-0.131833	0.006765	0.17385	9019	3432	212
HTR1A	A_73_111785	0.9671	A	-0.0739631	-0.139657	-0.41522	-0.049107	-0.166915	-0.095806	5614	14619	20351
SERHL2	A_73_106587	0.9671	A	-0.0557118	0.231634	0.05453	-0.036989	0.302623	0.01006	5145	67	15212
RASL10B	A_73_105453	0.967	A	-0.305865	0.242009	0.10682	-0.203075	0.316178	0.019707	11430	55	13565
RPL9	A_73_113410	0.9665	A	-0.272177	0.0130537	-0.3563	-0.180708	0.017054	-0.082211	10766	3048	20246
ALDOC	A_73_104893	0.9663	A	-0.0573401	-0.00637612	0.91315	-0.03807	-0.007621	0.168467	5181	4005	237
C27H8orf4	A_73_107648	0.9662	A	-0.0832574	0.09469	0.7963	-0.055278	0.12371	0.146909	5865	794	390
RNF149	A_73_115061	0.966	A	-0.370259	-0.0495917	-0.36826	-0.245829	-0.059271	-0.08497	12424	6947	20265
ANKRD1	A_73_103476	0.9657	A	0.0231424	-0.16491	0.9545	0.015392	-0.197096	0.176096	3318	16235	201
MAPK6	A_73_120757	0.9657	A	-0.192254	-0.00988382	-0.3759	-0.127645	-0.011813	-0.086733	8848	4204	20282
NOC3L	A_73_105091	0.9647	A	-0.119563	-0.0948132	-0.40553	-0.079383	-0.113318	-0.09357	6866	10913	20337
LOC100138540	A_73_111948	0.9646	A	0.26238	-0.0567414	-0.42441	0.174508	-0.067816	-0.097926	479	7564	20382
MAX	A_73_113021	0.9644	A	-0.260928	0.0314544	-0.3429	-0.17324	0.041094	-0.079119	10554	2298	20207
KLF6	A_73_105540	0.9633	A	-0.0938114	-0.00604837	0.9176	-0.062285	-0.007229	0.169288	6153	3989	234
HK2	A_73_107711	0.9632	A	-0.0623217	-0.0520119	-0.4006	-0.041378	-0.062163	-0.092432	5305	7144	20327
SYT12	A_73_101245	0.9631	A	0.189273	0.216648	0.2167	0.125885	0.283045	0.039979	998	90	9506
PINK1	A_73_107084	0.9627	A	-0.194761	-0.0271618	0.958	-0.129309	-0.032463	0.176741	8917	5276	197
PNPLA4	A_73_109968	0.9624	A	-0.378174	0.234782	0.07084	-0.251084	0.306736	0.013069	12530	63	14710
CLDN5	A_73_120267	0.9623	A	0.0365553	0.0885487	0.76098	0.024313	0.115686	0.140393	3056	880	466
SLC6A1	A_73_105915	0.9621	A	-0.0689274	0.104957	0.7655	-0.045763	0.137123	0.141227	5492	669	458
ARRDC3	A_73_117986	0.9618	A	-0.0614499	-0.0017702	0.9029	-0.040799	-0.002116	0.166576	5291	3771	252
FFAR1	A_73_112794	0.9618	A	-0.314582	-0.168722	-0.37673	-0.208863	-0.201652	-0.086925	11585	16442	20284
REEP1	A_73_115176	0.9617	A	-0.27127	0.236848	0.1025	-0.180106	0.309435	0.01891	10743	60	13708
FAM149B1	A_73_110873	0.9614	A	-0.00142384	-0.0351126	-0.39792	-0.000945	-0.041966	-0.091814	3842	5858	20320
ALDH1A1	A_73_119364	0.9613	A	-0.266063	0.104485	0.8203	-0.176649	0.136506	0.151337	10670	677	365
ARNTL	A_73_120991	0.9608	A	-0.076841	-0.047579	-0.39484	-0.051018	-0.056865	-0.091103	5693	6777	20313
GCAT	A_73_116052	0.9608	A	0.113464	0.221893	0.1226	0.075464	0.289897	0.022618	1822	82	13013
MSTN	A_73_120254	0.96	A	-0.0276193	-0.0457094	-0.39769	-0.018337	-0.054631	-0.091761	4469	6626	20318
B3GAT1	A_73_115003	0.9599	A	-0.175665	0.0849954	-0.2982	-0.116631	0.111044	-0.068805	8409	944	20057
ACAD10	A_73_115532	0.9598	A	0.19072	-0.0516484	0.8591	0.126847	-0.061729	0.158495	977	7112	302
ESRRG	A_73_116004	0.9598	A	-0.013244	0.185426	0.53248	-0.008793	0.242254	0.098237	4115	169	1553
CYP26B1	A_73_120610	0.9597	A	0.0576641	-0.0781959	0.91392	0.038352	-0.093458	0.168609	2652	9481	236
TMEM135	A_73_116593	0.9596	A	-0.0153982	-0.104747	-0.41021	-0.010223	-0.125191	-0.09465	4169	11775	20345
CNTN5	A_73_106133	0.9594	A	-0.0961106	-0.0964945	-0.40156	-0.063811	-0.115327	-0.092654	6230	11074	20330
PPP2R2C	A_73_115266	0.9594	A	-0.321283	0.0541682	0.90552	-0.213312	0.070769	0.167059	11702	1631	249
BOLA	A_73_115812	0.9591	A	-0.233425	-0.0123247	0.9513	-0.154979	-0.01473	0.175505	9929	4368	207
EDN3	A_73_115638	0.9583	A	0.0544357	0.193988	0.46059	0.036205	0.25344	0.084974	2708	141	2375
RSPH3	A_73_106065	0.9581	A	-0.382497	0.208816	-0.04522	-0.253954	0.272813	-0.010434	12587	104	17591
RSPH3	A_73_106065	0.9581	A	-0.382497	0.208816	-0.04522	-0.253954	0.272813	-0.010434	12587	104	17592
SORL1	A_73_100851	0.9575	A	0.0849069	-0.12636	-0.41711	0.056471	-0.151022	-0.096242	2227	13611	20356
HRH1	A_73_111481	0.9566	A	-0.0319909	-0.141436	0.95331	-0.02124	-0.16904	0.175876	4578	14744	204
DCTD	A_73_115895	0.9561	A	-0.318125	0.129925	0.77505	-0.211215	0.169743	0.142989	11654	461	437
QPCT	A_73_101132	0.9558	A	0.127727	-0.2142	-0.4061	0.084951	-0.256006	-0.093701	1641	18204	20338
TMEM86A	A_73_101558	0.9558	A	-0.121524	-0.1487	-0.39601	-0.080685	-0.177722	-0.091373	6923	15246	20317
ECRG4	A_73_117130	0.9553	A	0.00575122	0.0658994	0.79405	0.003825	0.086096	0.146494	3687	1342	398
GSTA4	A_73_116035	0.9534	A	-0.170418	0.0721814	0.8334	-0.113147	0.094303	0.153754	8268	1205	335
IGF2BP2	A_73_111472	0.9519	A	-0.042331	-0.191358	-0.3937	-0.028105	-0.228705	-0.09084	4815	17441	20312
PHYHD1	A_73_104400	0.9519	A	0.282516	0.189338	0.3168	0.1879	0.247365	0.058446	369	158	5841
LOC522004	A_73_116633	0.9518	A	-0.128059	-0.220999	-0.3762	-0.085023	-0.264131	-0.086803	7106	18371	20283
PRSS23	A_73_111432	0.9516	A	-0.182133	0.162346	-0.1679	-0.120925	0.212101	-0.03874	8565	245	19218
LOC511161	A_73_121282	0.9515	A	-0.194903	-0.0530367	-0.37413	-0.129403	-0.063388	-0.086325	8921	7234	20279
PLCB1	A_73_108741	0.9513	A	-0.0915681	-0.0172081	-0.37162	-0.060795	-0.020567	-0.085746	6089	4668	20274
TLX3	A_73_108013	0.9506	A	0.0241606	0.221105	0.17543	0.016069	0.288868	0.032365	3302	84	11053
TLX3	A_73_108013	0.9506	A	0.0241606	0.221105	0.17543	0.016069	0.288868	0.032365	3302	84	11054
DEPDC6	A_73_101635	0.9503	A	-0.101967	-0.102327	-0.39193	-0.067699	-0.122298	-0.090432	6380	11582	20309
CDKN2B	A_73_116752	0.95	A	0.205773	0.0858876	0.68298	0.136859	0.11221	0.126003	851	926	660
WDR5B	A_73_100983	0.9496	A	0.11992	-0.0597285	-0.40078	0.079758	-0.071386	-0.092474	1741	7821	20328
GTF2F2	A_73_105923	0.9496	A	-0.182311	-0.0298568	0.93815	-0.121043	-0.035684	0.173079	8573	5478	215
ARSK	A_73_114847	0.9492	A	0.268188	0.029589	0.74399	0.178371	0.038657	0.137259	447	2368	502
SH3RF2	A_73_103787	0.9492	A	-0.455493	-0.034137	-0.33211	-0.302419	-0.0408	-0.076629	13174	5792	20168
NEDD9	A_73_109471	0.9491	A	-0.0505783	-0.0372593	0.90778	-0.033581	-0.044531	0.167476	4999	6007	246
ASB15	A_73_117092	0.949	A	-0.156062	-0.108527	-0.3855	-0.103615	-0.129709	-0.088948	7881	12104	20296
SOCS7	A_73_108928	0.9484	A	0.250946	-0.291174	-0.37019	0.166903	-0.348003	-0.085416	533	19153	20268
CNTN1	A_73_118913	0.9481	A	0.217428	0.103207	0.64135	0.144611	0.134838	0.118323	753	694	820
C6orf146	A_73_109702	0.9478	A	0.281592	-0.108207	0.83898	0.187286	-0.129326	0.154783	377	12066	328
FAM98B	A_73_119313	0.9478	A	0.199293	0.202004	0.0239	0.132549	0.263912	0.004409	910	120	16031
FST	A_73_106541	0.9477	A	0.239283	0.0136552	0.77152	0.159146	0.01784	0.142338	607	3020	446
GPM6B	A_73_121314	0.9477	A	0.474253	0.135807	0.42591	0.315424	0.177428	0.078576	27	405	2978
CHD1L	A_73_110116	0.9476	A	-0.0606427	-0.0964561	-0.39264	-0.040263	-0.115282	-0.090596	5265	11070	20311
MBP	A_73_112177	0.9472	A	-0.29387	0.0607712	-0.2947	-0.195111	0.079396	-0.067998	11213	1460	20039
NAPB	A_73_101026	0.9472	A	-0.514643	-0.223269	-0.31581	-0.34169	-0.266844	-0.072868	13424	18420	20118
SH3BP5	A_73_111252	0.9471	A	-0.348258	-0.0957638	-0.3589	-0.231221	-0.114454	-0.082811	12140	11001	20249
WSB2	A_73_105973	0.947	A	0.103541	0.212381	0.0978	0.068865	0.27747	0.018043	1951	98	13837
ARMCX3	A_73_121173	0.9467	A	-0.608822	-0.155063	-0.3158	-0.404219	-0.185327	-0.072866	13596	15654	20117
SLIT3	A_73_120170	0.9465	A	-0.243501	0.0502433	0.87286	-0.16167	0.065641	0.161034	10146	1743	279
CATHL5	A_73_111051	0.9463	A	-0.0147156	-0.116755	0.93069	-0.00977	-0.139542	0.171703	4149	12809	219
MOSC2	A_73_118236	0.9454	A	0.195574	0.175417	0.4297	0.130075	0.229177	0.079275	939	201	2899
MELK	A_73_102626	0.945	A	-0.192844	0.186038	-0.0974	-0.128036	0.243053	-0.022474	8866	167	18428
VSIG4	A_73_101179	0.9448	A	-0.0305781	-0.0495323	-0.38251	-0.020302	-0.0592	-0.088258	4545	6943	20288
CSGALNACT2	A_73_110276	0.9446	A	-0.416763	0.0156095	-0.3106	-0.276704	0.020393	-0.071666	12909	2948	20103
Bv1	A_73_110386	0.9441	A	0.182715	-0.403954	-0.25594	0.121523	-0.482794	-0.059054	1050	19263	19859
LAS1L	A_73_117910	0.9435	A	-0.296043	-0.0158657	-0.34171	-0.196554	-0.018962	-0.078844	11259	4582	20200
SLC7A8	A_73_116112	0.9433	A	0.360335	0.102386	-0.2622	0.239658	0.133764	-0.060499	137	702	19895
CHEK1	A_73_101651	0.9431	A	-0.0515206	-0.0271888	-0.3712	-0.034206	-0.032495	-0.085649	5023	5277	20272
CXADR	A_73_111060	0.9427	A	0.179112	-0.269657	-0.37314	0.119127	-0.322286	-0.086096	1079	19032	20277
RALGDS	A_73_101389	0.9427	A	-0.227065	-0.0331726	-0.35592	-0.150757	-0.039647	-0.082123	9759	5727	20244
PDP2	A_73_110032	0.9426	A	0.147115	0.0632468	0.73175	0.097846	0.08263	0.135001	1410	1402	530
PDP2	A_73_110032	0.9426	A	0.147115	0.0632468	0.73175	0.097846	0.08263	0.135001	1410	1402	531
ATF3	A_73_100833	0.9419	A	0.0246556	-0.067737	0.8957	0.016398	-0.080957	0.165248	3290	8510	257
SLC41A2	A_73_105217	0.9415	A	-0.0819693	0.143704	-0.19458	-0.054422	0.187746	-0.044896	5825	355	19440
GRIN2C	A_73_113775	0.9414	A	-0.247828	0.208854	-0.00747	-0.164542	0.272862	-0.001724	10253	103	16799
GCGR	A_73_107586	0.9406	A	0.18314	0.0104544	-0.36257	0.121806	0.013658	-0.083658	1047	3153	20251
DCHS2	A_73_115508	0.9395	A	0.0390431	0.0225989	-0.34655	0.025967	0.029525	-0.079961	3002	2658	20222
CHCHD1	A_73_111139	0.9395	A	-0.374341	0.231	0.2757	-0.248539	0.301795	0.050864	12474	68	7226
NUF2	A_73_119746	0.9383	A	0.0891188	0.0301501	-0.3422	0.059273	0.03939	-0.078958	2154	2346	20202
ZFP36	A_73_107435	0.9382	A	-0.0492643	0.0236601	0.8421	-0.032708	0.030911	0.155359	4958	2608	326
FEZ1	A_73_110129	0.9373	A	-0.0409761	-0.100192	0.9231	-0.027206	-0.119746	0.170303	4778	11388	230
CLEC12A	A_73_105516	0.9372	A	-0.124	-0.0831836	-0.37558	-0.082328	-0.099419	-0.086659	6998	9893	20281
ARSI	A_73_116155	0.9365	A	0.110491	0.203749	0.26045	0.073488	0.266193	0.04805	1865	114	7806
IRF4	A_73_106548	0.9355	A	-0.0223195	-0.143579	-0.38762	-0.014819	-0.171601	-0.089438	4339	14900	20298
CNDP1	A_73_105642	0.9348	A	-0.230721	-0.0733828	0.95798	-0.153184	-0.087705	0.176738	9853	9039	199
LY6D	A_73_117619	0.9347	A	-0.127703	0.0865282	-0.27067	-0.084787	0.113047	-0.062453	7099	915	19941
LY6D	A_73_117619	0.9347	A	-0.127703	0.0865282	-0.27067	-0.084787	0.113047	-0.062453	7099	915	19942
MORF4L2	A_73_117492	0.9337	A	-0.215435	-0.242294	-0.3416	-0.143035	-0.289583	-0.078819	9483	18748	20199
PIGS	A_73_105426	0.9325	A	-0.256151	-0.00266863	-0.331	-0.170068	-0.003189	-0.076373	10446	3820	20165
CIB4	A_73_114632	0.9322	A	-0.107351	0.213571	0.08287	-0.071274	0.279025	0.015289	6531	96	14360
C10orf107	A_73_109870	0.932	A	0.0323271	0.16486	0.5226	0.021501	0.215385	0.096414	3128	234	1637
THBS4	A_73_112549	0.9313	A	-0.119798	-0.0202832	0.8952	-0.079538	-0.024242	0.165155	6874	4851	258
LOC618247	A_73_100020	0.9311	A	0.281549	0.190368	0.08683	0.187257	0.24871	0.016019	378	156	14205
WDR49	A_73_116467	0.9305	A	-0.157391	0.128442	-0.20502	-0.104497	0.167807	-0.047305	7918	473	19519
TDRD9	A_73_110217	0.9299	A	0.238488	0.193339	0.18447	0.158618	0.252592	0.034033	613	147	10717
CSRNP3	A_73_101592	0.9287	A	-0.0101082	0.210438	0.23802	-0.006711	0.274931	0.043912	4045	100	8623
DCPS	A_73_105342	0.9278	A	0.014837	0.189321	0.41275	0.009868	0.247343	0.076148	3484	159	3231
LENG1	A_73_106335	0.9278	A	-0.2408	-0.193313	0.97421	-0.159876	-0.231043	0.179732	10084	17510	176
SHROOM3	A_73_107050	0.9277	A	0.271211	0.022007	-0.34362	0.180382	0.028752	-0.079285	433	2685	20209
ABCB8	A_73_116060	0.9276	A	-0.109551	0.0910627	0.7512	-0.072735	0.118971	0.138589	6587	843	485
FOXO1	A_73_109828	0.9262	A	-0.107955	-0.0351044	-0.35567	-0.071676	-0.041956	-0.082066	6549	5856	20243
MYBPH	A_73_116640	0.9261	A	-0.286226	-0.076162	-0.3476	-0.190036	-0.091027	-0.080203	11067	9309	20224
NEIL2	A_73_114406	0.9255	A	0.00263665	0.016119	0.82172	0.001754	0.021059	0.151599	3746	2928	360
LOC781850	A_73_117935	0.925	A	-0.0740374	-0.0503365	0.89717	-0.049156	-0.060161	0.165519	5617	6990	256
SLC14A1	A_73_102449	0.925	A	0.117105	-0.0269356	0.82479	0.077886	-0.032193	0.152166	1776	5262	352
LNP1	A_73_104403	0.9249	A	0.0986885	0.202205	0.20521	0.065637	0.264176	0.037859	2006	119	9936
TM4SF5	A_73_102611	0.9247	A	-0.0527067	0.161071	0.55787	-0.034994	0.210435	0.102921	5057	256	1307
SLC29A3	A_73_115204	0.9241	A	-0.0122449	0.0247901	-0.32874	-0.00813	0.032388	-0.075852	4094	2558	20158
RUNX3	A_73_120551	0.9233	A	0.205653	0.184141	0.3036	0.136779	0.240575	0.056011	854	173	6235
ALPL	A_73_121258	0.9229	A	-0.230677	0.21723	0.1421	-0.153155	0.283805	0.026216	9852	89	12311
CEBPD	A_73_114333	0.922	A	0.175319	-0.0660918	0.82895	0.116604	-0.078991	0.152933	1109	8365	343
DOCK2	A_73_105997	0.9215	A	-0.206283	-0.106952	-0.3583	-0.136959	-0.127826	-0.082672	9220	11957	20248
MRPL30	A_73_107493	0.9211	A	-0.34984	0.116825	0.7598	-0.232272	0.152629	0.140176	12162	568	469
FCGR3	A_73_104690	0.921	A	-0.229006	-0.0940892	-0.35395	-0.152046	-0.112453	-0.081669	9810	10847	20238
FCGR3	A_73_104690	0.921	A	-0.229006	-0.0940892	-0.35395	-0.152046	-0.112453	-0.081669	9810	10847	20237
BCO2	A_73_120015	0.9209	A	0.2174	0.16317	-0.10201	0.144592	0.213177	-0.023537	754	241	18490
TARDBP	A_73_118225	0.9205	A	-0.335814	-0.153364	-0.34036	-0.222959	-0.183296	-0.078533	11934	15546	20197
GRTP1	A_73_105883	0.9194	A	0.086429	0.0627767	0.7266	0.057484	0.082016	0.13405	2203	1419	542
S100A12	A_73_115208	0.9185	A	-0.143123	-0.199016	-0.35486	-0.095025	-0.237858	-0.081879	7499	17736	20242
IMP3	A_73_114425	0.9179	A	-0.0795971	0.0720647	-0.2758	-0.052847	0.094151	-0.063637	5769	1210	19961
HHIPL1	A_73_119848	0.9178	A	0.225693	-0.0400774	0.79171	0.150108	-0.047899	0.146063	708	6190	406
NELL2	A_73_105462	0.9176	A	0.234283	0.180399	0.28829	0.155821	0.235687	0.053187	639	182	6772
TTC21B	A_73_114058	0.9175	A	-0.0698261	0.209947	0.2185	-0.04636	0.274291	0.040311	5521	102	9415
KBTBD7	A_73_111333	0.9174	A	0.302808	0.0602565	0.64618	0.201397	0.078723	0.119214	281	1479	788
GALNTL1	A_73_112202	0.9171	A	-0.0320806	-0.0578736	0.88324	-0.021299	-0.069169	0.162949	4581	7647	272
PRR5-ARHGAP8	A_73_118543	0.9166	A	-0.220771	-0.127738	-0.35422	-0.146578	-0.152669	-0.081731	9624	13722	20240
SST	A_73_117937	0.9162	A	0.102014	-0.00976912	-0.35202	0.067849	-0.011676	-0.081223	1968	4193	20233
KIAA0415	A_73_109167	0.9159	A	-0.488147	-0.0111802	-0.292	-0.324099	-0.013362	-0.067375	13328	4282	20030
XIRP2	A_73_116382	0.9157	A	-0.10892	-0.132755	-0.366	-0.072316	-0.158666	-0.084449	6572	14072	20260
MIER3	A_73_109697	0.9151	A	0.365311	0.173145	0.03504	0.242967	0.226209	0.006465	122	210	15735
PIK3CD	A_73_105764	0.9147	A	-0.189673	-0.246976	-0.3295	-0.125931	-0.295179	-0.076027	8777	18820	20162
ZBTB1	A_73_112316	0.9143	A	0.139513	0.190597	0.04084	0.09279	0.24901	0.007535	1508	154	15577
PTGER3	A_73_120292	0.9131	A	0.317649	0.179498	0.13177	0.211267	0.234509	0.02431	243	185	12693
METT11D1	A_73_112686	0.9116	A	-0.109686	0.0540624	0.79445	-0.072825	0.070631	0.146568	6589	1635	397
HECTD2	A_73_107719	0.9107	A	-0.170793	-0.198652	-0.34695	-0.113396	-0.237424	-0.080054	8279	17722	20223
GRAMD1C	A_73_119135	0.9104	A	0.283943	0.0667656	-0.28301	0.18885	0.087227	-0.0653	359	1320	19988
SLC25A30	A_73_117281	0.9099	A	-0.28782	-0.0743495	0.9506	-0.191095	-0.08886	0.175376	11103	9127	209
ACAT1	A_73_105208	0.9096	A	-0.0609104	0.0672276	0.75825	-0.040441	0.087831	0.13989	5274	1312	470
TPM1	A_73_118955	0.9095	A	-0.132859	0.104671	-0.2241	-0.08821	0.13675	-0.051708	7230	672	19675
TMEM144	A_73_102242	0.9092	A	-0.231909	-0.0901274	-0.34581	-0.153973	-0.107718	-0.07979	9880	10488	20221
MYBPHL	A_73_115272	0.9089	A	-0.232712	-0.0834347	-0.3445	-0.154506	-0.099719	-0.079488	9908	9914	20216
SMPDL3A	A_73_115908	0.9087	A	-0.0640492	-0.061752	0.88772	-0.042525	-0.073804	0.163775	5358	7993	267
LOC528341	A_73_116492	0.9086	A	0.122794	0.128263	-0.18723	0.08167	0.167572	-0.043201	1706	477	19398
CELF1	A_73_118426	0.9084	A	-0.302173	-0.105614	-0.3383	-0.200624	-0.126227	-0.078058	11368	11837	20190
ANGPT1	A_73_119784	0.908	A	0.0984936	0.0428026	-0.30693	0.065508	0.05592	-0.070819	2010	1950	20096
CHL1	A_73_113146	0.907	A	0.0809159	0.13648	0.55585	0.053817	0.178308	0.102549	2278	393	1325
CHODL	A_73_111888	0.9064	A	-0.0153027	0.199643	0.27759	-0.01016	0.260828	0.051213	4163	122	7167
C1QTNF9	A_73_108986	0.9053	A	-0.190928	-0.110254	0.93797	-0.126764	-0.131773	0.173046	8815	12245	216
DFFA	A_73_111935	0.9053	A	0.0883725	0.179459	0.37209	0.058776	0.234458	0.068647	2168	186	4190
MTMR2	A_73_116279	0.9049	A	0.226562	0.167383	-0.05529	0.150686	0.218681	-0.012757	697	230	17765
TSTD1	A_73_108369	0.9045	A	-0.280652	-0.294585	-0.284	-0.186335	-0.352079	-0.065529	10941	19166	19995
CEP250	A_73_115615	0.9041	A	-0.0596774	0.195815	0.34595	-0.039622	0.255828	0.063824	5239	134	4916
TMEM159	A_73_106238	0.9032	A	0.0991416	0.0898345	0.6577	0.065939	0.117366	0.121339	2002	860	744
SCN1A	A_73_106779	0.903	A	-0.122878	-0.0232999	-0.3344	-0.081583	-0.027847	-0.077158	6966	5013	20180
SLC25A15	A_73_111365	0.9022	A	0.027126	0.196867	0.24816	0.018041	0.257202	0.045783	3244	131	8239
BTG3	A_73_110535	0.9002	A	0.193257	-0.0450338	0.79216	0.128534	-0.053823	0.146146	959	6572	402
IL2	A_73_120077	0.9002	A	0.176333	-0.194413	-0.3717	0.117278	-0.232358	-0.085764	1098	17556	20275
PLOD2	A_73_116616	0.8999	A	0.0482982	0.171154	-0.0652	0.032123	0.223609	-0.015044	2826	221	17921
LOC785658	A_73_112223	0.8994	A	-0.000193628	0.146864	-0.14004	-0.000129	0.191874	-0.032312	3813	336	18953
ITGAL	A_73_111787	0.8984	A	-0.370744	-0.0929131	-0.32218	-0.246151	-0.111047	-0.074338	12432	10730	20134
MDP-1	A_73_103126	0.8968	A	-0.292334	0.156256	0.6161	-0.194091	0.204145	0.113664	11179	283	930
LOC529396	A_73_114073	0.8965	A	-0.0153453	0.0169406	0.8017	-0.010188	0.022132	0.147906	4168	2896	383
LOC614684	A_73_102571	0.8959	A	0.0135341	-0.165576	-0.36356	0.009001	-0.197891	-0.083886	3516	16274	20253
LOC509513	A_73_110856	0.8954	A	-0.358478	0.199892	0.0589	-0.238007	0.261153	0.010866	12282	121	15092
FANCD2	A_73_120153	0.8954	A	-0.276644	0.102831	0.74401	-0.183674	0.134345	0.137262	10864	698	501
BOLA-DRB2	A_73_120045	0.8952	A	0.00922891	-0.123717	-0.36486	0.006138	-0.147863	-0.084186	3618	13379	20259
FKBP14	A_73_109976	0.8949	A	0.00157403	-0.022097	0.83261	0.001047	-0.02641	0.153608	3775	4945	337
ADAL	A_73_107316	0.8933	A	-0.156942	0.198631	0.34939	-0.1042	0.259507	0.064459	7904	125	4812
BSG	A_73_109550	0.8927	A	0.0323391	0.0731462	0.7033	0.021509	0.095564	0.129752	3127	1178	599
WISP1	A_73_104091	0.8925	A	0.183437	0.132845	0.50223	0.122004	0.173558	0.092656	1045	435	1846
STX10	A_73_121349	0.8919	A	0.0112872	0.148884	0.52665	0.007507	0.194512	0.097162	3561	322	1596
ZSCAN23	A_73_120744	0.8908	A	0.420659	0.159524	0.14549	0.279779	0.208413	0.026841	58	268	12184
LOC507695	A_73_109635	0.8902	A	-0.275149	-0.0489224	0.9209	-0.182681	-0.058471	0.169897	10830	6902	231
MCAM	A_73_107159	0.8897	A	0.331425	0.151244	0.33257	0.22043	0.197597	0.061356	209	307	5280
MIF	A_73_114480	0.8891	A	-0.242201	0.0585411	0.80589	-0.160806	0.076482	0.148679	10120	1514	380
HEXB	A_73_104314	0.8876	A	-0.0594512	0.116026	0.64252	-0.039472	0.151584	0.118539	5232	574	814
GPNMB	A_73_115967	0.8872	A	0.112572	-0.130647	-0.36805	0.074872	-0.156146	-0.084922	1838	13922	20264
FKBP9	A_73_118501	0.887	A	-0.0462748	0.162343	0.49451	-0.030724	0.212097	0.091232	4900	246	1918
SRRM4	A_73_121235	0.886	A	0.483819	0.0303645	-0.29681	0.321787	0.03967	-0.068484	22	2335	20049
ID1	A_73_114618	0.8858	A	-0.101793	0.00827531	0.8289	-0.067584	0.010811	0.152924	6376	3286	344
ITM2B	A_73_120210	0.8857	A	-0.102076	-0.0474166	0.8738	-0.067772	-0.056671	0.161207	6386	6761	278
PAF	A_73_119214	0.8857	A	-0.201537	0.0747153	-0.24129	-0.133808	0.097613	-0.055674	9094	1148	19778
PLEKHA6	A_73_115866	0.8854	A	-0.0944249	-0.018428	0.85087	-0.062692	-0.022025	0.156977	6170	4750	312
MRPL27	A_73_120509	0.8853	A	-0.0574259	0.185854	0.0121	-0.038127	0.242813	0.002232	5184	168	16353
LOC518907	A_73_107406	0.8848	A	-0.18067	-0.041877	0.89019	-0.119953	-0.05005	0.164231	8523	6329	266
SMU1	A_73_118194	0.8848	A	-0.268737	-0.0901135	-0.3284	-0.178424	-0.107701	-0.075773	10703	10486	20157
HFE2	A_73_118826	0.8845	A	-0.054991	-0.0459485	-0.3392	-0.036511	-0.054916	-0.078265	5116	6638	20193
WISP2	A_73_106863	0.8845	A	-0.110749	0.0131708	0.82523	-0.07353	0.017207	0.152247	6620	3043	351
CA4	A_73_101999	0.8844	A	-0.184365	-0.0648968	0.90435	-0.122407	-0.077563	0.166844	8631	8268	251
ITGA11	A_73_105822	0.8844	A	-0.0109597	-0.189391	0.88626	-0.007277	-0.226355	0.163506	4067	17368	269
GSDMD	A_73_109709	0.8843	A	-0.13702	-0.144658	-0.3456	-0.090973	-0.172891	-0.079742	7350	14978	20220
CILP2	A_73_111100	0.8834	A	-0.369412	0.0491381	0.84579	-0.245266	0.064198	0.15604	12418	1772	319
HSD17B7	A_73_120261	0.8831	A	-0.385492	0.196	0.4482	-0.255943	0.256069	0.082688	12626	132	2577
NLGN2	A_73_108620	0.8827	A	-0.348103	0.206468	0.33122	-0.231119	0.269745	0.061107	12139	110	5321
C6orf192	A_73_110912	0.8821	A	-0.289144	-0.00870035	-0.29875	-0.191973	-0.010398	-0.068932	11130	4137	20061
UBE2QL1	A_73_119103	0.8818	A	-0.0499164	-0.141351	0.8936	-0.033141	-0.168939	0.16486	4976	14737	263
PTPN7	A_73_103543	0.8815	A	0.150169	0.150041	-0.10219	0.099877	0.196025	-0.023579	1376	315	18495
TUBA1D	A_73_115871	0.8814	A	0.192095	0.174381	0.02956	0.127762	0.227824	0.005454	969	205	15881
MYOT	A_73_105559	0.8812	A	-0.0892321	-0.130347	0.9018	-0.059244	-0.155787	0.166373	6018	13893	253
SMAD1	A_73_105077	0.88	A	-0.262831	-0.0665783	-0.3222	-0.174503	-0.079572	-0.074343	10600	8408	20135
MRC1	A_73_119994	0.8792	A	-0.168505	-0.0387032	-0.32364	-0.111877	-0.046257	-0.074675	8222	6100	20145
CRNKL1	A_73_102678	0.8789	A	0.127271	0.0795609	0.64552	0.084648	0.103944	0.119092	1645	1057	789
LOC507236	A_73_103372	0.8788	A	0.0234341	0.148393	-0.11504	0.015586	0.193872	-0.026544	3313	323	18653
APOM	A_73_101491	0.8787	A	-0.229273	-0.161563	0.93842	-0.152223	-0.193095	0.173129	9819	16045	214
FBN2	A_73_111773	0.8781	A	-0.183368	0.176613	-0.03157	-0.121745	0.23074	-0.007284	8596	197	17289
TAP2	A_73_111524	0.8781	A	-0.464684	-0.0871231	-0.2974	-0.308521	-0.104127	-0.068621	13226	10229	20053
CFI	A_73_102018	0.8778	A	0.00470161	-0.2075	-0.34471	0.003127	-0.247998	-0.079537	3701	18002	20218
FAM174B	A_73_104899	0.8775	A	-0.548157	0.0444368	-0.2238	-0.363942	0.058055	-0.051638	13501	1905	19672
S100B	A_73_110019	0.8772	A	0.235612	0.148255	0.3936	0.156705	0.193691	0.072615	626	325	3661
C3H1orf113	A_73_121135	0.8769	A	-0.052413	0.139327	0.5663	-0.034799	0.182027	0.104477	5048	380	1245
CSMD1	A_73_110371	0.8769	A	0.189787	-0.102845	-0.36462	0.126227	-0.122918	-0.084131	990	11621	20258
ST8SIA1	A_73_101863	0.8767	A	-0.336973	0.160697	0.59087	-0.223729	0.209946	0.10901	11960	258	1059
LOC100130503	A_73_106952	0.8762	A	0.18316	-0.0424944	0.77741	0.121819	-0.050788	0.143424	1046	6379	431
PPAN-P2RY11	A_73_118674	0.8753	A	-0.16675	-0.00247725	0.85052	-0.110712	-0.002961	0.156912	8160	3814	314
ABCC2	A_73_109533	0.8752	A	-0.0909543	0.180189	-0.00749	-0.060388	0.235412	-0.001728	6067	184	16800
PCCB	A_73_119213	0.8752	A	0.106813	0.131783	0.5217	0.071041	0.17217	0.096248	1911	448	1650
C10orf32	A_73_117009	0.8749	A	-0.0899045	0.177002	0.427	-0.059691	0.231248	0.078777	6038	195	2953
DBI	A_73_100473	0.8742	A	-0.0928213	0.0193375	0.8064	-0.061628	0.025264	0.148773	6124	2794	379
HIST1H1B	A_73_101777	0.8731	A	0.0938216	0.183767	0.108	0.0624	0.240087	0.019925	2090	175	13524
BLVRA	A_73_119399	0.873	A	0.0397161	0.185415	0.08137	0.026415	0.242239	0.015012	2996	170	14405
HHAT	A_73_117538	0.873	A	-0.0661714	-0.0684302	0.86841	-0.043934	-0.081786	0.160213	5419	8576	283
PDE9A	A_73_112771	0.8727	A	-0.0790347	0.195628	0.17491	-0.052474	0.255583	0.032269	5751	135	11079
C3H1ORF41	A_73_101077	0.8716	A	-0.271568	0.203077	0.1892	-0.180304	0.265315	0.034906	10753	115	10560
COQ7	A_73_118021	0.8709	A	-0.329089	0.164598	-0.0587	-0.218495	0.215043	-0.013544	11835	236	17823
DOK3	A_73_107977	0.8709	A	-0.0591235	0.189452	0.30422	-0.039254	0.247514	0.056126	5223	157	6220
F10	A_73_118871	0.8691	A	-0.175148	-0.000509868	-0.30022	-0.116287	-0.000609	-0.069271	8393	3715	20067
HAVCR2	A_73_119823	0.8688	A	-0.0793222	0.0675939	-0.24844	-0.052665	0.08831	-0.057324	5759	1301	19816
TNMD	A_73_110381	0.8685	A	-0.138185	-0.0164143	0.8507	-0.091746	-0.019618	0.156946	7382	4612	313
ACCN3	A_73_108529	0.8682	A	-0.106426	0.0606593	0.75	-0.07066	0.07925	0.138368	6505	1463	488
ADCY6	A_73_115191	0.8673	A	-0.152713	0.0679972	0.75111	-0.101392	0.088837	0.138572	7778	1293	486
LGALS3BP	A_73_109296	0.8673	A	0.0585026	0.0440433	0.7221	0.03891	0.057541	0.13322	2633	1918	552
IFIT3	A_73_117816	0.8666	A	0.0147945	-0.0732526	-0.34422	0.00984	-0.087549	-0.079424	3485	9028	20213
CDKN2D	A_73_110835	0.8655	A	-0.352444	-0.0315886	-0.29316	-0.234	-0.037754	-0.067642	12193	5611	20035
PPARD	A_73_115880	0.8654	A	0.0227527	-0.161203	-0.35014	0.015133	-0.192666	-0.08079	3331	16024	20229
GRB10	A_73_104835	0.8626	A	0.0667126	0.0141499	0.756	0.04437	0.018486	0.139474	2484	2998	475
KCNB1	A_73_115650	0.8614	A	-0.000707268	0.139006	0.5307	-0.00047	0.181607	0.097909	3827	384	1565
ZMIZ1	A_73_112838	0.8612	A	-0.0622186	-0.127483	-0.34286	-0.041309	-0.152364	-0.07911	5300	13700	20206
PLBD1	A_73_104092	0.8605	A	-0.0459933	-0.0637724	-0.3344	-0.030537	-0.076219	-0.077158	4894	8159	20181
GALM	A_73_119081	0.8601	A	0.059059	0.182822	0.22197	0.03928	0.238852	0.040951	2620	179	9288
TRMT112	A_73_119042	0.8601	A	-0.125321	0.194642	0.2178	-0.083205	0.254295	0.040182	7037	139	9444
CHRNE	A_73_107231	0.8594	A	-0.384893	0.0232	0.8665	-0.255545	0.03031	0.159861	12614	2627	284
GAD1	A_73_112471	0.8588	A	0.413179	0.149157	0.0429	0.274804	0.19487	0.007915	68	319	15522
LOC528568	A_73_115316	0.8587	A	-0.218624	0.115381	-0.16579	-0.145153	0.150742	-0.038254	9573	580	19195
SCAND1	A_73_105476	0.8587	A	-0.151335	-0.0282871	-0.3116	-0.100477	-0.033808	-0.071897	7732	5360	20104
CCNB2	A_73_110877	0.8584	A	-0.330376	0.193815	0.09758	-0.219349	0.253214	0.018003	11854	144	13846
LOC511976	A_73_120589	0.8584	A	-0.219574	0.0216205	0.82855	-0.145784	0.028247	0.152859	9596	2701	345
AMIGO2	A_73_100268	0.8578	A	-0.0136243	-0.0938176	-0.34251	-0.009046	-0.112128	-0.079029	4129	10826	20205
RCCD1	A_73_120559	0.8578	A	0.136838	0.112328	0.54849	0.091011	0.146753	0.101191	1537	607	1404
KIAA0100	A_73_100150	0.8564	A	-0.354019	-0.170022	-0.3033	-0.235046	-0.203206	-0.069982	12223	16499	20082
COL18A1	A_73_104364	0.856	A	-0.320886	0.107939	0.7133	-0.213048	0.14102	0.131597	11693	636	568
CREM	A_73_103814	0.856	A	-0.0949845	-0.0150744	0.8306	-0.063064	-0.018016	0.153237	6185	4524	340
NDUFS1	A_73_113002	0.8556	A	0.129705	0.0889769	0.6067	0.086267	0.116246	0.11193	1610	873	982
CXCR7	A_73_119151	0.8554	A	-0.120543	0.151508	0.5289	-0.080033	0.197941	0.097577	6893	306	1578
MEOX1	A_73_106652	0.8539	A	0.29602	0.161452	0.17002	0.196882	0.210932	0.031367	302	253	11268
XAF1	A_73_112973	0.8537	A	-0.246052	-0.142298	-0.31986	-0.163363	-0.17007	-0.073803	10209	14809	20128
PARM1	A_73_104620	0.8529	A	0.335249	0.0921386	0.50326	0.222973	0.120377	0.092846	197	826	1831
ACSM3	A_73_114309	0.8528	A	0.348581	0.0997463	-0.18064	0.23184	0.130316	-0.04168	158	729	19341
SIX2	A_73_116955	0.8528	A	-0.353498	-0.0623596	0.92448	-0.2347	-0.07453	0.170557	12215	8048	227
ALDH5A1	A_73_111411	0.8508	A	-0.0626797	0.178915	0.0339	-0.041615	0.233748	0.006254	5312	188	15763
LOC613985	A_73_116678	0.8501	A	0.052471	-0.0273936	-0.3227	0.034898	-0.03274	-0.074458	2741	5288	20140
LOC782879	A_73_106244	0.8499	A	-0.241272	-0.151817	-0.31819	-0.160189	-0.181448	-0.073418	10094	15451	20125
LOC782879	A_73_106244	0.8499	A	-0.241272	-0.151817	-0.31819	-0.160189	-0.181448	-0.073418	10094	15451	20124
DUSP2	A_73_116238	0.8497	A	-0.261387	0.052571	-0.24021	-0.173545	0.068683	-0.055425	10566	1674	19767
SERPINE1	A_73_105924	0.8495	A	-0.128809	-0.0108108	0.83276	-0.085521	-0.012921	0.153636	7122	4262	336
NDUFS2	A_73_115384	0.8483	A	0.0452984	-0.158802	0.8505	0.030128	-0.189795	0.156909	2884	15892	315
PHTF1	A_73_107764	0.8468	A	-0.0591193	0.142292	-0.10633	-0.039252	0.1859	-0.024534	5222	363	18535
C13H20orf196	A_73_119633	0.8464	A	0.190622	0.120799	-0.14598	0.126782	0.157821	-0.033683	979	534	19011
ME2	A_73_104656	0.8464	A	-0.0966017	0.02265	0.78679	-0.064137	0.029592	0.145155	6237	2655	414
WASF1	A_73_107639	0.8464	A	-0.021167	0.0164753	-0.28995	-0.014054	0.021524	-0.066902	4301	2907	20022
PACAP	A_73_100323	0.8459	A	-0.337831	-0.122852	-0.30528	-0.224299	-0.14683	-0.070439	11979	13313	20091
SLITRK6	A_73_111192	0.8459	A	0.460783	0.123665	-0.07857	0.306465	0.161565	-0.018129	33	507	18129
ABCA9	A_73_104118	0.8456	A	0.290382	0.0419686	0.62256	0.193132	0.054831	0.114856	328	1971	897
XRCC6BP1	A_73_104146	0.8447	A	-0.0859247	0.176533	0.376	-0.057049	0.230636	0.069368	5921	198	4092
STAT1	A_73_113646	0.8446	A	-0.363724	-0.111864	-0.30081	-0.24149	-0.133696	-0.069407	12353	12370	20070
GAS2L1	A_73_107821	0.8441	A	-0.229076	-0.0517662	0.88575	-0.152092	-0.06187	0.163412	9813	7118	270
DAPK3	A_73_118866	0.8434	A	0.1643	0.0290308	0.69093	0.109276	0.037928	0.12747	1203	2390	634
RAX2	A_73_110023	0.8432	A	-0.051466	-0.127885	-0.33649	-0.03417	-0.152844	-0.07764	5021	13731	20188
IL17D	A_73_109573	0.8425	A	-0.0994149	-0.0273654	0.83452	-0.066005	-0.032706	0.153961	6309	5284	334
LOC615008	A_73_118656	0.8397	A	-0.080419	-0.146185	-0.33214	-0.053393	-0.174716	-0.076636	5781	15083	20169
FGD2	A_73_101453	0.8397	A	-0.283622	-0.00365625	-0.27753	-0.188307	-0.00437	-0.064036	11008	3862	19967
GPT	A_73_109699	0.8396	A	-0.022533	0.0338644	0.746	-0.014961	0.044243	0.13763	4344	2221	498
EIF5A2	A_73_116687	0.8391	A	0.0829525	-0.0202254	-0.31589	0.055171	-0.024173	-0.072887	2256	4846	20119
CHST13	A_73_113901	0.8379	A	0.293693	0.14949	0.27294	0.195334	0.195304	0.050355	315	316	7325
EFEMP1	A_73_120941	0.8374	A	0.23446	-0.154051	0.7847	0.155939	-0.184117	0.144769	638	15594	418
NPNT	A_73_112099	0.837	A	-0.0357935	0.164181	-0.02499	-0.023765	0.214498	-0.005766	4669	237	17155
FAM200B	A_73_112340	0.8369	A	-0.0201075	-0.0254651	-0.3118	-0.01335	-0.030435	-0.071943	4271	5170	20107
SLC47A1	A_73_115420	0.8368	A	-0.160121	0.183793	0.08099	-0.10631	0.240121	0.014942	7983	174	14420
PAG1	A_73_111620	0.8358	A	-0.0162704	-0.0861445	-0.33206	-0.010803	-0.102957	-0.076618	4182	10133	20167
TP53INP2	A_73_105878	0.8357	A	-0.136233	-0.0151291	0.8313	-0.09045	-0.018082	0.153367	7329	4527	338
CRYBB2	A_73_100656	0.8352	A	-0.374316	-0.0829538	-0.2924	-0.248522	-0.099144	-0.067467	12473	9871	20031
CA2	A_73_117585	0.8349	A	-0.230577	0.0746403	-0.2115	-0.153089	0.097515	-0.0488	9847	1149	19572
IMMP2L	A_73_100944	0.8348	A	-0.352831	-0.00690641	0.87711	-0.234257	-0.008254	0.161818	12206	4035	275
TALDO1	A_73_108910	0.8332	A	0.138862	0.00932785	0.72	0.092357	0.012187	0.132833	1517	3220	557
SQLE	A_73_111677	0.8322	A	-0.175526	0.0259616	-0.26475	-0.116538	0.033918	-0.061087	8403	2512	19906
IARS2	A_73_100193	0.83	A	0.0333216	0.159733	0.3904	0.022162	0.208686	0.072025	3113	264	3752
SNRK	A_73_103768	0.8296	A	-0.249012	0.0505643	0.78172	-0.165328	0.066061	0.14422	10279	1737	423
GLIS1	A_73_120927	0.8289	A	0.0416614	-0.0111466	0.77195	0.027709	-0.013322	0.142417	2960	4279	443
SEC31A	A_73_111361	0.8276	A	-0.160741	0.0851417	-0.19951	-0.106722	0.111235	-0.046034	7999	940	19476
BIN2	A_73_117419	0.8275	A	-0.309817	-0.181372	-0.29624	-0.205699	-0.216771	-0.068353	11508	17035	20047
RNF175	A_73_111038	0.8273	A	0.317103	-0.142585	-0.3493	0.210904	-0.170414	-0.080596	245	14830	20227
CMTM5	A_73_103929	0.8271	A	0.0884872	0.173474	0.16735	0.058853	0.226639	0.030874	2166	209	11348
TMEM132A	A_73_117924	0.8269	A	-0.194144	-0.0681776	0.8782	-0.128899	-0.081484	0.162019	8901	8549	274
KIF15	A_73_112559	0.8256	A	-0.284542	0.0555621	-0.22379	-0.188918	0.07259	-0.051636	11028	1586	19671
GJA1	A_73_109553	0.825	A	-0.163254	-0.100296	0.8837	-0.10839	-0.119871	0.163034	8066	11397	271
CARD11	A_73_111170	0.8244	A	-0.427218	0.09898	-0.15233	-0.283646	0.129315	-0.035148	12996	738	19070
LOC530179	A_73_100863	0.823	A	0.0228492	-0.111156	-0.33382	0.015197	-0.132851	-0.077024	3326	12311	20178
FZD9	A_73_107308	0.8224	A	-0.298404	0.028222	0.82071	-0.198121	0.036871	0.151413	11311	2420	361
TRPM3	A_73_116006	0.8222	A	0.0525268	0.156253	0.38804	0.034935	0.20414	0.071589	2739	284	3802
GIPC1	A_73_118808	0.8211	A	-0.0643628	-0.0474432	-0.31178	-0.042733	-0.056703	-0.071939	5369	6763	20106
ASB5	A_73_113670	0.8203	A	-0.131142	0.0180857	0.7884	-0.08707	0.023628	0.145452	7191	2849	411
FAM169A	A_73_109676	0.8196	A	0.37848	0.132545	-0.03902	0.251726	0.173167	-0.009003	104	439	17460
EFNA3	A_73_109933	0.8195	A	-0.000868849	0.177909	0.17847	-0.000577	0.232433	0.032926	3831	191	10949
IL17RE	A_73_110350	0.8195	A	0.204874	0.130209	0.4194	0.136261	0.170114	0.077375	863	458	3106
HDC	A_73_110516	0.8193	A	0.186823	-0.0578609	0.75559	0.124256	-0.069154	0.139399	1011	7644	476
LRRTM3	A_73_106900	0.8192	A	-0.117636	-0.0420036	-0.30454	-0.078103	-0.050202	-0.070268	6801	6337	20087
PLCL1	A_73_115695	0.8192	A	0.204446	0.148039	-0.02834	0.135976	0.193409	-0.006539	869	326	17228
TKDP4	A_73_116051	0.819	A	0.183544	-0.0384111	-0.32026	0.122074	-0.045908	-0.073895	1044	6082	20132
DLG3	A_73_104818	0.8188	A	0.0233468	0.134968	-0.102	0.015528	0.176331	-0.023535	3315	414	18489
SNRNP48	A_73_103528	0.8184	A	0.340438	0.0985144	0.45249	0.226424	0.128706	0.08348	179	746	2507
AUTS2	A_73_117828	0.8183	A	-0.499923	0.00879294	-0.2322	-0.331917	0.011488	-0.053577	13376	3257	19724
THBS1	A_73_113544	0.818	A	-0.277064	0.0431107	0.79346	-0.183953	0.056323	0.146385	10874	1943	400
USP28	A_73_110874	0.8178	A	-0.384805	-0.081042	-0.2843	-0.255486	-0.096859	-0.065598	12611	9694	19997
P4HA3	A_73_117221	0.8171	A	-0.288686	0.0465911	-0.22882	-0.191669	0.06087	-0.052797	11125	1847	19705
SGTB	A_73_101393	0.8164	A	0.151701	0.129055	-0.10569	0.100896	0.168607	-0.024386	1359	466	18530
LOC540698	A_73_106225	0.815	A	-0.19365	-0.0645497	-0.30318	-0.128571	-0.077148	-0.069954	8886	8236	20081
SLC2A12	A_73_121248	0.8148	A	-0.021919	0.0294813	0.73836	-0.014553	0.038517	0.13622	4324	2371	511
ALDH1A3	A_73_103806	0.8139	A	-0.267359	-0.112082	0.90756	-0.17751	-0.133957	0.167436	10683	12396	248
FANCI	A_73_103552	0.8136	A	-0.150119	-0.0323965	-0.2956	-0.09967	-0.038719	-0.068205	7687	5665	20045
MPV17L	A_73_100817	0.8136	A	0.0358564	0.171089	0.08927	0.023848	0.223523	0.016469	3068	222	14135
IL2RB	A_73_109598	0.8135	A	0.0803532	-0.167163	0.82413	0.053443	-0.199788	0.152044	2290	16365	354
HOXD4	A_73_115234	0.8127	A	-0.315021	-0.0859808	-0.29288	-0.209154	-0.102762	-0.067578	11592	10115	20034
DBNL	A_73_105486	0.8117	A	-0.143255	0.00767111	0.79962	-0.095113	0.010022	0.147522	7502	3317	385
MYL4	A_73_108009	0.8115	A	-0.228011	0.163473	0.47271	-0.151385	0.213573	0.08721	9784	239	2202
ACAA2	A_73_119674	0.8105	A	0.0925437	0.12409	0.4925	0.061551	0.162121	0.090861	2109	501	1937
SPTBN2	A_73_116970	0.8104	A	0.142283	0.124281	-0.11554	0.094632	0.16237	-0.026659	1463	500	18661
FIP1L1	A_73_101574	0.8096	A	0.108839	0.1624	0.27977	0.072388	0.212172	0.051615	1877	243	7088
ETV4	A_73_104856	0.8093	A	-0.173333	0.136323	-0.09449	-0.115082	0.178102	-0.021802	8347	397	18376
TUBB6	A_73_102150	0.8084	A	-0.205397	-0.124619	0.8939	-0.136371	-0.148941	0.164916	9199	13452	262
PAK6	A_73_118302	0.8081	A	0.131189	0.061208	0.63063	0.087253	0.079967	0.116345	1595	1448	862
BICD1	A_73_119158	0.8078	A	-0.0792973	0.0844603	-0.19535	-0.052648	0.110345	-0.045074	5756	952	19444
TRIM9	A_73_112402	0.8076	A	0.466624	0.0699837	-0.19218	0.31035	0.091432	-0.044343	30	1252	19427
TMEM14A	A_73_109814	0.8074	A	-0.154582	0.0970587	-0.17212	-0.102633	0.126805	-0.039714	7835	766	19264
LOC614731	A_73_119231	0.8069	A	-0.225653	-0.0920111	-0.30279	-0.14982	-0.109969	-0.069864	9731	10632	20079
DNAJB1	A_73_110248	0.8064	A	-0.125376	-0.0883194	0.8611	-0.083242	-0.105557	0.158864	7038	10344	293
ASAH1	A_73_108273	0.8063	A	-0.362258	0.0521417	0.7949	-0.240517	0.068122	0.146651	12333	1682	395
TTC21A	A_73_111197	0.8053	A	-0.126941	0.0132044	-0.26822	-0.084281	0.017251	-0.061888	7071	3041	19920
CRTAP	A_73_111708	0.8052	A	-0.0782724	0.121214	0.5688	-0.051968	0.158363	0.104938	5733	529	1221
PDLIM1	A_73_104677	0.804	A	-0.55969	0.0638323	0.8161	-0.371599	0.083395	0.150562	13525	1388	371
C15H11orf49	A_73_106829	0.8035	A	-0.210282	0.159964	-0.01949	-0.139614	0.208989	-0.004497	9334	262	17045
PI4K2B	A_73_106818	0.8035	A	-0.19696	-0.077784	-0.30215	-0.130769	-0.092965	-0.069717	8971	9450	20077
SRD5A1	A_73_104909	0.803	A	-0.0614772	0.00929169	-0.2751	-0.040817	0.012139	-0.063475	5294	3224	19958
CRABP2	A_73_103163	0.8026	A	-0.242988	0.172604	0.41584	-0.161329	0.225502	0.076718	10132	214	3167
MASTL	A_73_110958	0.8019	A	-0.200738	0.128422	-0.10756	-0.133278	0.16778	-0.024818	9074	474	18552
STXBP5	A_73_118352	0.8018	A	0.00823136	-0.0379095	0.79181	0.005475	-0.045308	0.146081	3632	6043	405
RAB3A	A_73_116674	0.8004	A	-0.362942	0.00303372	0.85395	-0.24097	0.003963	0.157545	12339	3547	306
ARMETL1	A_73_109091	0.7995	A	-0.0875898	0.026197	0.75534	-0.058154	0.034226	0.139353	5977	2499	478
INPP5B	A_73_112400	0.7979	A	-0.336093	0.0222928	-0.23743	-0.223144	0.029125	-0.054783	11939	2669	19751
DDX25	A_73_120963	0.7978	A	0.0684979	0.0672122	-0.21875	0.045558	0.087811	-0.050473	2458	1313	19634
NCRNA00164	A_73_105788	0.7977	A	-0.0976742	-0.023163	0.80948	-0.06485	-0.027684	0.149341	6265	5008	377
CYP4F3	A_73_114103	0.7974	A	-0.253507	-0.138288	-0.299	-0.168312	-0.165277	-0.06899	10389	14524	20062
LOC529195	A_73_120005	0.7973	A	-0.292299	-0.125071	-0.2943	-0.194068	-0.149481	-0.067905	11178	13498	20037
ARX	A_73_102651	0.7958	A	0.0763184	-0.0350691	0.76544	0.050759	-0.041914	0.141216	2352	5854	459
APTX	A_73_120519	0.7956	A	0.163394	-0.0769974	-0.32524	0.108673	-0.092025	-0.075044	1214	9368	20149
KIAA1467	A_73_117907	0.7956	A	0.0339925	-0.0105929	0.7579	0.022608	-0.01266	0.139825	3103	4251	471
MRPL4	A_73_118753	0.7952	A	-0.117353	0.0693606	0.6951	-0.077915	0.090618	0.128239	6796	1263	624
MYO1E	A_73_120056	0.7951	A	-0.33451	-0.00436665	0.85236	-0.222093	-0.005219	0.157252	11920	3912	308
SLC16A6	A_73_106171	0.7932	A	0.116884	0.000292004	-0.28649	0.07774	0.000381	-0.066103	1780	3662	20008
GSTT1	A_73_110932	0.7908	A	-0.255447	0.0330233	-0.2347	-0.169601	0.043144	-0.054154	10432	2250	19736
GSTT1	A_73_110932	0.7908	A	-0.255447	0.0330233	-0.2347	-0.169601	0.043144	-0.054154	10432	2250	19735
MOCOS	A_73_101386	0.7905	A	-0.141822	0.0480942	0.73574	-0.094161	0.062834	0.135737	7469	1801	518
ZIC4	A_73_115206	0.7905	A	-0.126031	-0.0153297	-0.28127	-0.083677	-0.018322	-0.064899	7049	4542	19978
ES1	A_73_109781	0.7899	A	-0.154678	0.0553896	0.7276	-0.102697	0.072365	0.134235	7842	1594	539
AKT3	A_73_104199	0.7891	A	-0.0547857	-0.0227074	-0.29019	-0.036374	-0.027139	-0.066957	5110	4977	20023
PADI2	A_73_108911	0.7884	A	0.288855	-0.00369794	-0.28828	0.192117	-0.00442	-0.066516	335	3866	20015
FLJ35220	A_73_118742	0.7882	A	-0.131405	0.0729254	-0.20008	-0.087245	0.095275	-0.046165	7196	1188	19481
LOC511982	A_73_113199	0.787	A	0.0438103	-0.115369	-0.32325	0.029138	-0.137885	-0.074585	2916	12686	20144
SOX11	A_73_105944	0.7864	A	-0.0243024	0.129866	0.50548	-0.016135	0.169667	0.093256	4386	462	1807
MASP1	A_73_114064	0.7858	A	-0.0312234	-0.0377561	0.7966	-0.02073	-0.045125	0.146965	4564	6036	387
ZFP36L1	A_73_109640	0.7832	A	0.0161457	-0.0950993	0.8147	0.010738	-0.11366	0.150304	3461	10942	373
KRT25	A_73_105565	0.7819	A	0.0653868	0.132627	-0.07923	0.043489	0.173274	-0.018281	2514	437	18142
KRT25	A_73_105565	0.7819	A	0.0653868	0.132627	-0.07923	0.043489	0.173274	-0.018281	2514	437	18143
BCAT2	A_73_117901	0.7815	A	-0.148156	0.101654	0.6294	-0.098366	0.132808	0.116118	7630	710	867
EXTL2	A_73_120067	0.7799	A	0.364794	-0.0154621	-0.29113	0.242623	-0.01848	-0.067174	124	4553	20026
TOMM34	A_73_105183	0.7796	A	-0.178348	-0.115722	-0.3018	-0.118412	-0.138307	-0.069636	8469	12716	20075
LAYN	A_73_100269	0.7795	A	-0.321406	-0.0316779	0.86523	-0.213393	-0.03786	0.159626	11706	5615	286
NFE2L1	A_73_107847	0.7782	A	0.283388	0.141772	0.0405	0.18848	0.185222	0.007472	362	367	15581
KRT4	A_73_106934	0.7775	A	-0.22355	-0.0555479	-0.28475	-0.148423	-0.066389	-0.065702	9686	7468	19998
FZD7	A_73_119969	0.777	A	-0.0347961	-0.0541925	-0.3012	-0.023102	-0.064769	-0.069497	4652	7329	20072
DNAH9	A_73_113627	0.7768	A	0.127866	0.157443	0.23127	0.085043	0.205695	0.042667	1639	276	8910
LOC782598	A_73_111747	0.7764	A	0.233479	0.0468056	-0.23393	0.155286	0.06115	-0.053976	645	1841	19731
DNAI1	A_73_109289	0.7756	A	0.0649126	0.0937339	-0.16658	0.043173	0.122461	-0.038436	2527	803	19200
RBBP6	A_73_112112	0.7748	A	-0.263103	-0.105477	-0.28982	-0.174684	-0.126064	-0.066872	10606	11825	20021
KCTD18	A_73_115063	0.7747	A	-0.168327	0.0602572	-0.20806	-0.111758	0.078724	-0.048007	8212	1478	19544
ART4	A_73_114763	0.7744	A	0.00998999	0.105361	-0.14463	0.006644	0.137651	-0.033371	3601	662	18996
GTF2IRD2	A_73_116345	0.7738	A	0.0119164	0.163446	0.08237	0.007926	0.213537	0.015196	3549	240	14374
STK32C	A_73_112464	0.7716	A	-0.187748	0.172847	0.33355	-0.124653	0.22582	0.061537	8711	212	5259
ZMYND17	A_73_100073	0.7705	A	-0.393927	0.146023	-0.0317	-0.261543	0.190775	-0.007314	12714	343	17293
TACR3	A_73_109320	0.7701	A	0.00997526	-0.0422043	-0.29719	0.006635	-0.050441	-0.068572	3602	6358	20051
CYP2C19	A_73_101762	0.7695	A	-0.156292	-0.0468776	-0.28602	-0.103768	-0.056027	-0.065995	7885	6720	20005
SDS	A_73_102635	0.7693	A	-0.33055	-0.217477	-0.26339	-0.219464	-0.259922	-0.060773	11856	18292	19900
SLC16A1	A_73_104262	0.7682	A	-0.258845	0.0039363	0.81476	-0.171857	0.005143	0.150315	10497	3499	372
C10orf11	A_73_119401	0.7681	A	-0.253987	0.171283	0.08472	-0.168632	0.223777	0.01563	10404	219	14297
HNRPH3	A_73_120649	0.7661	A	-0.244957	0.0789506	-0.17455	-0.162636	0.103147	-0.040275	10186	1067	19287
TOM1L1	A_73_107897	0.7652	A	-0.312879	-0.0251742	-0.25854	-0.207732	-0.030087	-0.059654	11560	5146	19874
GADD45A	A_73_119030	0.7643	A	0.25112	0.090513	-0.1558	0.167019	0.118253	-0.035949	532	852	19102
DNAJC24	A_73_109119	0.7642	A	-0.14034	0.0589542	-0.2075	-0.093177	0.077022	-0.047878	7432	1505	19539
TBX4	A_73_101790	0.7641	A	0.265124	0.142808	0.19732	0.176333	0.186575	0.036404	464	361	10257
NANOS1	A_73_106152	0.764	A	-0.216915	-0.0203633	-0.2666	-0.144018	-0.024338	-0.061514	9513	4856	19913
TFAMP1	A_73_116940	0.7634	A	0.300769	0.0867474	0.46732	0.200041	0.113333	0.086216	288	911	2270
CDH15	A_73_115178	0.7633	A	-0.101621	0.152213	-0.0112	-0.06747	0.198862	-0.002584	6373	303	16875
AGPAT4	A_73_115012	0.763	A	-0.0438147	0.00947486	0.74659	-0.02909	0.012379	0.137738	4850	3211	492
CDKN1B	A_73_100963	0.7626	A	0.244316	0.0902387	-0.15615	0.162494	0.117894	-0.036029	576	858	19104
IL17B	A_73_109854	0.7622	A	0.103733	0.0506848	0.63551	0.068992	0.066218	0.117245	1943	1733	839
NTRK2	A_73_110879	0.762	A	0.161356	-0.0205957	0.7092	0.107317	-0.024615	0.13084	1241	4868	576
TTR	A_73_100760	0.7614	A	0.0499406	-0.353939	0.70839	0.033215	-0.423018	0.130691	2795	19254	582
HNRNPL	A_73_100542	0.7613	A	-0.10036	-0.0927323	-0.3012	-0.066633	-0.110831	-0.069497	6339	10711	20071
BEST3	A_73_118551	0.7612	A	0.239279	0.0828669	-0.17056	0.159144	0.108263	-0.039354	608	990	19245
GRIN3A	A_73_112024	0.7604	A	0.317755	0.0337086	0.57501	0.211338	0.044039	0.106084	242	2232	1168
AMY2A	A_73_112110	0.7603	A	0.212168	-0.0396846	-0.3001	0.141112	-0.04743	-0.069244	797	6162	20065
FAM83D	A_73_120945	0.7599	A	-0.149341	-0.0284088	-0.27574	-0.099153	-0.033953	-0.063623	7667	5368	19960
FHIT	A_73_119699	0.7595	A	0.220747	0.139759	0.28088	0.146818	0.182591	0.05182	737	377	7060
FHIT	A_73_119699	0.7595	A	0.220747	0.139759	0.28088	0.146818	0.182591	0.05182	737	377	7061
FGF7	A_73_102083	0.7584	A	0.282602	0.0232167	0.60671	0.187958	0.030332	0.111932	367	2625	981
ZPLD1	A_73_115775	0.7584	A	0.143361	0.0928061	-0.15682	0.095349	0.121249	-0.036184	1447	821	19107
HAS2	A_73_109251	0.7564	A	-0.0494212	-0.0925151	0.82222	-0.032813	-0.110571	0.151691	4968	10683	357
GPR19	A_73_110646	0.7559	A	0.126109	-0.0879591	-0.31353	0.083875	-0.105126	-0.072342	1658	10306	20110
CCDC141	A_73_113465	0.7547	A	0.164054	0.136475	-0.02616	0.109112	0.178301	-0.006036	1205	394	17178
FMOD	A_73_118315	0.7536	A	-0.105428	-0.0631619	0.8219	-0.069998	-0.075489	0.151632	6486	8114	358
STXBP5L	A_73_112869	0.7524	A	-0.0265181	-0.0169174	-0.27673	-0.017606	-0.020219	-0.063851	4440	4653	19963
CHRNA2	A_73_110070	0.7502	A	-0.12464	-0.073153	-0.29145	-0.082753	-0.08743	-0.067248	7018	9016	20029
MADCAM1	A_73_104395	0.7502	A	0.255273	-0.115555	0.73052	0.169781	-0.138108	0.134774	511	12703	534
ZBTB16	A_73_114100	0.7494	A	0.0458999	-0.0755378	0.783	0.030528	-0.090281	0.144456	2870	9236	422
HPSE	A_73_104774	0.7482	A	-0.0706255	-0.0135458	-0.27055	-0.046891	-0.01619	-0.062425	5541	4434	19940
ADCYAP1R1	A_73_105440	0.7473	A	-0.118155	-0.0702288	0.82705	-0.078448	-0.083936	0.152582	6817	8732	349
BMPR1B	A_73_120426	0.7472	A	-0.0634482	-0.081968	-0.29794	-0.042126	-0.097966	-0.068745	5341	9786	20056
PRSS33	A_73_106009	0.7471	A	-0.222033	0.175034	0.23118	-0.147416	0.228677	0.04265	9656	202	8913
POU2F1	A_73_102599	0.747	A	0.0862077	-0.155475	-0.31347	0.057336	-0.185819	-0.072329	2206	15687	20109
ZNF24	A_73_102454	0.7465	A	0.0291331	0.0250168	-0.24597	0.019376	0.032684	-0.056754	3197	2546	19804
GPLD1	A_73_111917	0.7461	A	0.0956039	0.13392	-0.04437	0.063586	0.174962	-0.010238	2054	421	17578
LOC538266	A_73_118436	0.7448	A	0.0659427	0.139727	-0.02534	0.043858	0.182549	-0.005847	2505	378	17161
NKD1	A_73_110142	0.7441	A	0.321073	0.133099	0.1824	0.213545	0.17389	0.033651	235	433	10784
ATP1A4	A_73_119572	0.744	A	-0.0114632	0.098235	-0.14397	-0.007611	0.128341	-0.033219	4078	749	18990
ATP1B1	A_73_121164	0.744	A	-0.493659	-0.131603	0.93078	-0.327758	-0.157289	0.17172	13354	13988	218
HARBI1	A_73_119089	0.7436	A	0.105554	0.117772	0.4552	0.070204	0.153866	0.08398	1921	559	2459
INPP5F	A_73_116331	0.7436	A	-0.458177	-0.126021	-0.25445	-0.3042	-0.150617	-0.058711	13187	13578	19851
SRCRB4D	A_73_101808	0.7427	A	-0.262779	0.133605	0.54905	-0.174469	0.174552	0.101294	10596	429	1394
PRRG2	A_73_117465	0.7419	A	-0.141315	0.153104	0.00937	-0.093824	0.200026	0.001729	7452	295	16417
TTC36	A_73_112081	0.7415	A	0.396703	0.123805	0.16624	0.263846	0.161747	0.03067	82	504	11388
LOC539889	A_73_103807	0.741	A	-0.365755	-0.108103	-0.2668	-0.242838	-0.129202	-0.06156	12375	12058	19914
LOC788816	A_73_119242	0.7409	A	0.266373	-0.0209774	-0.28305	0.177164	-0.025072	-0.06531	455	4890	19989
KRT18	A_73_118812	0.7407	A	0.0978453	0.0741856	0.58025	0.065077	0.096921	0.10705	2019	1156	1131
MCM10	A_73_108835	0.74	A	0.04115	0.0784747	-0.17682	0.027369	0.102525	-0.040799	2965	1075	19308
EIF2B2	A_73_113478	0.7395	A	-0.175786	0.17026	0.277	-0.116711	0.22244	0.051104	8411	225	7187
ISOC1	A_73_104951	0.7389	A	-0.144715	-0.0130237	0.7897	-0.096082	-0.015566	0.145692	7541	4400	408
FAM81A	A_73_111347	0.7382	A	0.148221	0.0500012	-0.21634	0.098581	0.065325	-0.049917	1397	1747	19614
PECAM1	A_73_104687	0.7367	A	-0.0987332	-0.0228073	0.78463	-0.065553	-0.027259	0.144756	6291	4987	419
ZNF321	A_73_100143	0.7364	A	0.00955691	0.152055	0.04126	0.006356	0.198655	0.007612	3608	304	15566
C14orf132	A_73_110980	0.7352	A	-0.175093	0.00958284	0.77318	-0.116251	0.01252	0.142644	8389	3202	439
CPEB1	A_73_106323	0.7329	A	0.0298095	-0.00604325	0.72816	0.019826	-0.007223	0.134338	3182	3988	538
UVRAG	A_73_116296	0.7307	A	0.144615	-0.0777933	0.74496	0.096183	-0.092976	0.137438	1430	9451	499
CDKAL1	A_73_100700	0.7304	A	0.0856114	-0.00374637	-0.26654	0.05694	-0.004478	-0.0615	2216	3870	19912
LOC782069	A_73_117468	0.7301	A	-0.0930391	0.0220667	0.73183	-0.061772	0.02883	0.135015	6131	2682	529
MUC13	A_73_103769	0.73	A	0.26625	0.019835	-0.24553	0.177082	0.025914	-0.056652	456	2776	19800
RCAN2	A_73_107394	0.73	A	-0.212205	0.0103085	0.78025	-0.140891	0.013468	0.143948	9402	3163	428
MYC	A_73_114860	0.7298	A	0.0800967	-0.111691	0.78099	0.053272	-0.13349	0.144085	2295	12352	425
PLIN5	A_73_114195	0.7296	A	-0.15172	0.115138	0.5633	-0.100733	0.150425	0.103923	7743	581	1269
UROS	A_73_112128	0.7293	A	-0.157024	-0.0601294	-0.2785	-0.104254	-0.071865	-0.06426	7907	7858	19971
INA	A_73_104743	0.7274	A	-0.098803	0.102923	-0.1265	-0.065599	0.134466	-0.029188	6292	696	18808
GABBR2	A_73_103006	0.7272	A	-0.066751	0.162154	0.13233	-0.044318	0.21185	0.024414	5437	248	12675
RPAIN	A_73_119518	0.7266	A	-0.0498983	0.161455	0.2508	-0.033129	0.210936	0.04627	4973	252	8150
MYL6B	A_73_109996	0.726	A	-0.444847	0.0441213	0.7887	-0.29535	0.057643	0.145507	13115	1914	410
STYXL1	A_73_105371	0.7256	A	-0.304938	0.127763	0.5706	-0.202459	0.166919	0.10527	11419	478	1201
LOC614138	A_73_107012	0.7245	A	0.0315204	0.157074	0.17879	0.020964	0.205213	0.032985	3152	279	10936
LOC221442	A_73_117722	0.7202	A	-0.0959967	0.0609222	-0.1912	-0.063736	0.079593	-0.044117	6228	1454	19421
PTGER4	A_73_106857	0.7199	A	-0.409909	-0.101824	0.89943	-0.272154	-0.121697	0.165936	12851	11537	255
SOCS3	A_73_119322	0.7197	A	0.0845843	0.0837555	0.55187	0.056257	0.109424	0.101814	2232	970	1364
CXCL10	A_73_114710	0.7195	A	-0.162454	-0.0420366	-0.26848	-0.107859	-0.050241	-0.061948	8044	6342	19923
TMEM231	A_73_119032	0.7187	A	0.0748374	-0.299917	-0.24204	0.049774	-0.358452	-0.055847	2366	19188	19782
DNAJC12	A_73_117314	0.7179	A	0.013853	0.156958	0.161	0.009214	0.205061	0.029703	3511	280	11597
VKORC1L1	A_73_119546	0.717	A	0.18429	0.142698	0.1144	0.122571	0.18643	0.021106	1039	362	13278
FRRS1	A_73_102140	0.716	A	-0.0918303	-0.0647077	-0.28197	-0.06097	-0.077337	-0.06506	6098	8254	19984
MPO	A_73_114216	0.716	A	0.0710788	0.13111	-0.0362	0.047274	0.171292	-0.008353	2420	452	17396
LOC505709	A_73_100116	0.7145	A	-0.0346499	0.15737	0.1166	-0.023005	0.205599	0.021512	4648	277	13214
AGPHD1	A_73_113138	0.7141	A	-0.148071	0.0404063	-0.21008	-0.09831	0.05279	-0.048473	7628	2012	19560
CDO1	A_73_115037	0.7141	A	0.150599	-0.114036	0.75312	0.100163	-0.136293	0.138943	1370	12582	481
SLIT2	A_73_119559	0.7132	A	0.0017743	-0.0916189	-0.29499	0.00118	-0.1095	-0.068065	3769	10604	20041
NR4A1	A_73_105006	0.7127	A	0.0777229	0.00796289	0.6876	0.051693	0.010403	0.126855	2328	3301	644
IFRD2	A_73_106924	0.7104	A	0.0403516	0.15154	0.1029	0.026838	0.197983	0.018984	2979	305	13701
CD53	A_73_119885	0.7103	A	-0.171218	-0.165254	-0.28064	-0.113678	-0.197507	-0.064753	8290	16261	19976
DENND2A	A_73_112272	0.7096	A	-0.377036	0.0404959	-0.18612	-0.250328	0.052907	-0.042944	12517	2009	19386
CES2	A_73_115617	0.7092	A	-0.172174	-0.152811	-0.28175	-0.114313	-0.182636	-0.06501	8322	15516	19982
GNGT1	A_73_101363	0.7087	A	0.342135	-0.199995	-0.30142	0.227553	-0.239028	-0.069548	175	17768	20073
FAM19A2	A_73_101982	0.7084	A	0.188783	0.0398547	0.59501	0.125559	0.052069	0.109773	1001	2027	1032
PTN	A_73_114473	0.7083	A	0.0702107	-0.164529	0.78657	0.046697	-0.19664	0.145114	2434	16213	415
C3orf43	A_73_103553	0.7081	A	-0.47173	-0.104888	-0.2417	-0.313199	-0.125359	-0.055769	13267	11784	19780
DCLRE1C	A_73_107320	0.7065	A	0.0645425	-0.0530238	-0.28508	0.042927	-0.063373	-0.065778	2533	7233	20003
LACTB2	A_73_111326	0.706	A	0.158258	0.096787	0.47372	0.105257	0.12645	0.087397	1289	771	2184
LOC787318	A_73_100907	0.7058	A	0.112672	-0.316365	0.70691	0.074938	-0.37811	0.130418	1835	19225	588
ATRIP	A_73_104798	0.7056	A	0.067644	0.0434763	-0.21261	0.04499	0.056801	-0.049057	2472	1931	19583
MGC152194	A_73_120661	0.705	A	-0.041172	0.153048	0.30669	-0.027336	0.199953	0.056581	4783	297	6143
TNKS2	A_73_113040	0.705	A	-0.278302	-0.184953	-0.26259	-0.184775	-0.221051	-0.060589	10891	17203	19898
LOC533509	A_73_108036	0.7043	A	0.00651318	-0.337521	-0.19695	0.004332	-0.403396	-0.045443	3667	19244	19459
KIAA1211	A_73_111940	0.7024	A	0.388417	0.00845252	-0.2404	0.258335	0.011043	-0.055469	92	3274	19773
TEKT1	A_73_103718	0.7022	A	-0.0847317	-0.123537	-0.28916	-0.056257	-0.147648	-0.066719	5901	13366	20019
PLA2R1	A_73_112594	0.7012	A	0.0252477	0.15312	0.15237	0.016792	0.200047	0.028111	3277	294	11955
TMEM30C	A_73_101522	0.7012	A	0.0221936	0.131852	-0.02997	0.014761	0.172262	-0.006915	3342	447	17258
MGC133692	A_73_102544	0.7004	A	0.00161205	0.145511	0.0386	0.001072	0.190106	0.007121	3774	346	15639
GFM2	A_73_116545	0.7004	A	-0.110443	0.0632602	0.6584	-0.073327	0.082648	0.121468	6610	1401	741
MRO	A_73_114705	0.7002	A	-0.122259	0.00815615	0.74645	-0.081173	0.010656	0.137713	6942	3295	495
BCAP31	A_73_106085	0.7001	A	-0.390755	0.0731468	-0.1428	-0.259437	0.095564	-0.032949	12676	1177	18977
RPAP2	A_73_114025	0.6981	A	0.0727865	0.0608665	0.59708	0.04841	0.07952	0.110155	2397	1457	1023
LOC505622	A_73_110999	0.6968	A	-0.43255	0.134609	-0.01757	-0.287186	0.175863	-0.004054	13038	418	17009
COX4I2	A_73_107705	0.6967	A	-0.232799	0.0384736	0.73482	-0.154564	0.050265	0.135567	9910	2075	523
DCDC2B	A_73_113849	0.6966	A	0.0920901	0.0838939	-0.14767	0.061249	0.109605	-0.034073	2113	969	19025
IGF1R	A_73_104594	0.6963	A	0.330226	-0.258361	-0.2721	0.219632	-0.308786	-0.062783	214	18944	19949
DTWD2	A_73_113598	0.6955	A	0.279107	-0.123335	-0.3048	0.185633	-0.147407	-0.070328	389	13347	20089
OTP	A_73_112358	0.6955	A	0.0779914	-0.195279	-0.29129	0.051872	-0.233391	-0.067211	2323	17586	20028
ZNF3	A_73_115583	0.6954	A	-0.359969	-0.0673757	-0.248	-0.238997	-0.080526	-0.057222	12297	8477	19814
RDH8	A_73_108300	0.6951	A	0.197902	0.0294713	-0.22435	0.131624	0.038503	-0.051765	922	2373	19679
ABLIM3	A_73_107630	0.695	A	-0.148512	-0.00903104	0.77057	-0.098603	-0.010794	0.142162	7641	4155	448
PLS1	A_73_102393	0.6944	A	0.231559	0.124069	0.29598	0.154009	0.162092	0.054605	659	502	6513
MYOD1	A_73_113547	0.6941	A	-0.209092	-0.035847	-0.2541	-0.138824	-0.042843	-0.05863	9295	5915	19848
MSX1	A_73_116270	0.6936	A	-0.197201	0.00989843	0.76282	-0.130929	0.012932	0.140733	8981	3184	462
ATXN10	A_73_102816	0.6934	A	-0.105235	0.147281	0.38	-0.06987	0.192418	0.070106	6478	332	4009
LOC786673	A_73_110405	0.6932	A	-0.0338735	0.143945	0.3598	-0.02249	0.18806	0.06638	4626	352	4526
STX8	A_73_110957	0.6931	A	-0.422874	0.170576	0.3138	-0.280761	0.222854	0.057893	12959	224	5928
LOC100137838	A_73_102932	0.6927	A	-0.100778	0.12116	-0.06742	-0.06691	0.158292	-0.015556	6349	530	17964
MYOC	A_73_100352	0.6919	A	-0.194433	0.0704699	0.6664	-0.129092	0.092067	0.122944	8911	1244	701
FAM184A	A_73_102989	0.6913	A	0.108365	-0.104207	-0.29702	0.072073	-0.124546	-0.068533	1884	11733	20050
PHC3	A_73_117340	0.69	A	0.163013	-0.31818	-0.22068	0.108419	-0.380279	-0.050919	1222	19227	19647
RPS21	A_73_113374	0.6896	A	0.129492	0.14147	0.2268	0.086125	0.184826	0.041842	1613	369	9095
FYCO1	A_73_114685	0.6895	A	-0.000837011	-0.0234642	-0.2627	-0.000556	-0.028044	-0.060614	3830	5029	19899
ECHDC1	A_73_116604	0.6894	A	0.148934	-0.0196587	0.68358	0.099056	-0.023496	0.126114	1391	4811	657
SOD1	A_73_112433	0.6891	A	0.163068	-0.0383898	0.6955	0.108456	-0.045882	0.128313	1221	6081	621
CEP78	A_73_104216	0.6877	A	-0.257865	0.159535	0.10739	-0.171206	0.208428	0.019812	10474	267	13540
FAM134B	A_73_100560	0.6877	A	-0.257348	-0.135227	0.8646	-0.170863	-0.161619	0.15951	10464	14279	287
LOC614600	A_73_111022	0.6875	A	-0.150917	0.154571	0.08482	-0.1002	0.201943	0.015648	7722	288	14295
SERPINE2	A_73_107496	0.6873	A	-0.270533	0.0703229	0.68624	-0.179617	0.091875	0.126604	10729	1247	649
TMEM175	A_73_118468	0.6872	A	-0.3331	0.168155	0.28184	-0.221158	0.21969	0.051997	11898	228	7023
NUDT16	A_73_104632	0.6871	A	-0.0959649	0.0306892	0.7032	-0.063715	0.040095	0.129733	6226	2328	600
LRRC59	A_73_104259	0.6854	A	-0.0849857	-0.108107	-0.28345	-0.056425	-0.129206	-0.065402	5907	12059	19991
NPPC	A_73_112066	0.6849	A	0.0503421	0.0831409	0.54901	0.033482	0.108621	0.101287	2781	983	1396
CHST8	A_73_114289	0.6841	A	0.130903	-0.192663	0.75788	0.087063	-0.230265	0.139821	1597	17489	472
ZNF367	A_73_100490	0.683	A	0.428699	0.105808	0.1964	0.285126	0.138235	0.036234	52	657	10299
SPAG1	A_73_103956	0.6829	A	-0.121995	-0.0432424	0.78799	-0.080997	-0.051682	0.145376	6932	6428	412
SCN10A	A_73_105209	0.6816	A	-0.0158541	0.150516	0.2645	-0.010526	0.196644	0.048798	4174	312	7643
ADRM1	A_73_116385	0.6815	A	0.116355	0.141931	0.1142	0.077387	0.185429	0.021069	1788	366	13285
SNX7	A_73_108834	0.6815	A	0.140509	0.133762	0.28728	0.093452	0.174757	0.053	1494	424	6795
LOC518268	A_73_115776	0.6814	A	0.0588614	0.127702	0.38677	0.039149	0.166839	0.071355	2625	479	3828
KIAA1683	A_73_100077	0.6809	A	-0.291488	-0.118177	-0.26126	-0.19353	-0.141242	-0.060282	11161	12941	19890
KIAA1683	A_73_100077	0.6809	A	-0.291488	-0.118177	-0.26126	-0.19353	-0.141242	-0.060282	11161	12941	19891
SESN1	A_73_106614	0.6802	A	0.00170608	-0.160212	-0.28892	0.001135	-0.191481	-0.066664	3771	15960	20017
CLDN12	A_73_109362	0.68	A	-0.346129	-0.0497102	-0.24009	-0.229808	-0.059412	-0.055397	12111	6954	19766
MYO1B	A_73_115023	0.6799	A	-0.180729	-0.0732549	0.82173	-0.119993	-0.087552	0.151601	8525	9029	359
BDA20	A_73_111832	0.679	A	0.252781	0.110006	-0.0492	0.168124	0.14372	-0.011352	523	623	17676
IL6R	A_73_115678	0.6778	A	-0.0851017	0.155737	0.2477	-0.056502	0.203466	0.045698	5909	285	8257
PMVK	A_73_104519	0.6776	A	-0.148262	0.136319	0.447	-0.098437	0.178098	0.082467	7636	398	2594
CDKN1C	A_73_117162	0.6769	A	0.040478	0.0875758	0.5373	0.026922	0.114415	0.099126	2974	897	1512
PHF16	A_73_102903	0.6768	A	-0.249914	-0.170691	-0.26189	-0.165927	-0.204006	-0.060427	10301	16531	19894
SFRS5	A_73_113378	0.6758	A	-0.312548	-0.0881484	-0.2538	-0.207512	-0.105353	-0.058561	11553	10334	19844
BBS1	A_73_112388	0.6755	A	-0.0519399	0.070403	-0.16303	-0.034485	0.09198	-0.037617	5032	1245	19174
LOC509789	A_73_102602	0.675	A	-0.141089	0.000261299	-0.23453	-0.093674	0.000341	-0.054114	7447	3664	19734
TBX19	A_73_109871	0.675	A	-0.0148678	-0.147286	-0.28746	-0.009871	-0.176033	-0.066327	4155	15159	20012
CUBN	A_73_108140	0.6749	A	-0.0836638	0.128506	0.45176	-0.055548	0.16789	0.083345	5875	472	2518
LOC521825	A_73_116123	0.6746	A	-0.0994892	-0.020912	0.76046	-0.066055	-0.024993	0.140297	6311	4885	467
ECM2	A_73_118379	0.6744	A	0.285315	-0.0523495	0.65477	0.189762	-0.062567	0.120799	353	7166	761
NTN5	A_73_118869	0.6743	A	-0.376478	0.0803478	-0.12492	-0.249958	0.104972	-0.028823	12509	1035	18788
RCOR1	A_73_104633	0.6735	A	-0.187837	-0.166439	-0.269	-0.124712	-0.198923	-0.062068	8716	16320	19927
HSPB2	A_73_120092	0.6734	A	-0.253278	0.0454263	-0.1828	-0.168161	0.059348	-0.042178	10382	1880	19362
SDCCAG8	A_73_100201	0.6734	A	0.357426	0.0726617	-0.13171	0.237723	0.09493	-0.03039	143	1195	18857
CYFIP2	A_73_101912	0.6723	A	-0.214298	-0.120295	0.84626	-0.142281	-0.143774	0.156127	9455	13131	318
DNAH14	A_73_116774	0.6716	A	0.236005	0.0990745	-0.08496	0.156966	0.129438	-0.019603	624	736	18226
ANTXR2	A_73_101598	0.6706	A	0.0244339	-0.00240641	0.7021	0.016251	-0.002876	0.12953	3294	3808	604
NMUR2	A_73_109436	0.6703	A	-0.0707983	0.152607	0.13131	-0.047006	0.199377	0.024225	5545	299	12717
DARC	A_73_106596	0.6696	A	-0.152049	0.153091	0.09863	-0.100951	0.200009	0.018196	7756	296	13815
CHD9	A_73_114829	0.669	A	-0.100981	-0.0518233	-0.26375	-0.067045	-0.061938	-0.060856	6353	7126	19901
GRHL1	A_73_115292	0.6688	A	0.0836835	0.140266	0.25741	0.055658	0.183254	0.04749	2249	375	7916
KIAA1045	A_73_117361	0.6677	A	-0.304899	0.0777157	-0.13396	-0.202434	0.101533	-0.030909	11418	1086	18882
MVD	A_73_118028	0.6664	A	-0.151331	0.0583174	0.6657	-0.100475	0.07619	0.122815	7731	1522	704
RERG	A_73_117367	0.6663	A	0.336281	0.0225857	0.53986	0.223659	0.029508	0.099599	192	2659	1487
SUSD3	A_73_116244	0.6647	A	-0.388511	-0.253111	-0.20822	-0.257947	-0.302511	-0.048044	12658	18892	19546
HLA-DOB	A_73_118782	0.6639	A	-0.223555	-0.181414	-0.25958	-0.148426	-0.216821	-0.059894	9688	17036	19880
TACC2	A_73_118627	0.6638	A	-0.0520121	-0.126259	-0.2819	-0.034533	-0.150901	-0.065044	5035	13600	19983
MAOB	A_73_115097	0.6636	A	-0.112672	0.145037	0.36532	-0.074807	0.189487	0.067398	6660	348	4369
CSRNP1	A_73_109700	0.6633	A	-9.37454e-05	-0.079193	0.7687	-6.2e-05	-0.094649	0.141817	3809	9558	449
MUM1L1	A_73_109404	0.663	A	-0.0932536	-0.0166787	-0.24548	-0.061915	-0.019934	-0.056641	6137	4631	19799
ABHD11	A_73_107930	0.6626	A	0.143506	0.0950289	0.4593	0.095445	0.124153	0.084736	1446	791	2394
FOXN2	A_73_114497	0.6626	A	0.197199	0.0327165	0.5834	0.131156	0.042743	0.107631	928	2259	1110
TRPC6	A_73_117250	0.6619	A	0.139775	-0.0640152	-0.27938	0.092964	-0.076509	-0.064463	1502	8183	19973
TST	A_73_109887	0.6602	A	0.274617	0.0139536	0.5799	0.182647	0.01823	0.106986	410	3007	1132
TST	A_73_109887	0.6602	A	0.274617	0.0139536	0.5799	0.182647	0.01823	0.106986	410	3007	1133
DDT	A_73_105417	0.6593	A	-0.112168	0.0703691	0.6262	-0.074472	0.091935	0.115528	6652	1246	884
LOC511180	A_73_110478	0.6578	A	-0.259071	-0.0943339	-0.25681	-0.172007	-0.112745	-0.059255	10509	10872	19864
LIN9	A_73_119727	0.6577	A	0.75177	-0.107906	-0.25255	0.5	-0.128966	-0.058272	1	12041	19835
TIMP4	A_73_112376	0.6561	A	0.111333	-0.00101251	0.6647	0.074047	-0.00121	0.122631	1853	3734	709
CFB	A_73_118840	0.6559	A	-0.204825	-0.212307	0.83875	-0.135991	-0.253744	0.154741	9184	18144	329
PIK3CB	A_73_106696	0.6551	A	-0.0562028	0.0935868	0.5481	-0.037315	0.122269	0.101119	5156	806	1407
LOC513322	A_73_105030	0.6546	A	0.0317317	-0.259243	-0.24942	0.021105	-0.309839	-0.05755	3146	18955	19822
C10orf46	A_73_113010	0.6542	A	-0.29234	0.159608	0.3184	-0.194095	0.208523	0.058742	11180	266	5787
STEAP1	A_73_109724	0.6535	A	-0.127574	0.0875595	-0.12382	-0.084701	0.114394	-0.02857	7094	898	18779
STEAP1	A_73_109724	0.6535	A	-0.127574	0.0875595	-0.12382	-0.084701	0.114394	-0.02857	7094	898	18780
IGFBP2	A_73_103681	0.6525	A	-0.0820714	0.00316538	-0.22995	-0.05449	0.004135	-0.053058	5829	3538	19714
PAG3	A_73_106561	0.6522	A	0.246771	0.112618	0.30827	0.164127	0.147133	0.056873	564	604	6094
LOC526090	A_73_112905	0.6519	A	0.00116104	-0.0479824	-0.26445	0.000772	-0.057347	-0.061018	3784	6806	19903
FGF4	A_73_117350	0.6518	A	-0.0359835	0.146469	0.27539	-0.023891	0.191358	0.050807	4674	340	7240
PRMT2	A_73_114938	0.6514	A	-0.280859	0.150901	0.3947	-0.186473	0.197148	0.072818	10950	309	3631
CELF2	A_73_109106	0.6497	A	-0.150492	-0.139305	-0.2695	-0.099917	-0.166494	-0.062183	7700	14590	19933
LOC786672	A_73_121449	0.6483	A	0.0736009	0.136366	0.2748	0.048952	0.178159	0.050698	2383	396	7258
CDH3	A_73_101452	0.6477	A	0.0194498	-0.0266451	-0.25355	0.012936	-0.031845	-0.058503	3403	5245	19841
SPINK2	A_73_109731	0.6453	A	-0.129265	0.0776739	-0.13783	-0.085824	0.101479	-0.031802	7133	1087	18931
LOC510913	A_73_108896	0.6441	A	-0.274514	-0.155246	-0.25292	-0.18226	-0.185546	-0.058357	10818	15666	19838
GNPTG	A_73_107477	0.6441	A	-0.327792	-0.15448	-0.24604	-0.217633	-0.184631	-0.05677	11809	15613	19805
TMEM195	A_73_113510	0.6439	A	0.193789	-0.0151713	0.64471	0.128889	-0.018132	0.118943	955	4530	794
F3	A_73_109579	0.6437	A	0.098498	0.0256543	0.62689	0.065511	0.033517	0.115655	2009	2524	880
ENOSF1	A_73_119797	0.6436	A	-0.0499076	-0.0871889	-0.2718	-0.033136	-0.104206	-0.062714	4974	10237	19946
ENOSF1	A_73_119797	0.6436	A	-0.0499076	-0.0871889	-0.2718	-0.033136	-0.104206	-0.062714	4974	10237	19947
CD72	A_73_109691	0.6429	A	-0.139489	-0.148554	-0.26839	-0.092612	-0.177547	-0.061927	7415	15237	19922
GRIN2A	A_73_107710	0.642	A	-0.125208	-0.13889	-0.27004	-0.08313	-0.165998	-0.062308	7034	14566	19936
DHX57	A_73_107889	0.6395	A	0.0772341	-0.0565502	-0.26825	0.051368	-0.067587	-0.061895	2337	7552	19921
ABCA5	A_73_104844	0.6389	A	0.14063	0.0663186	-0.1533	0.093533	0.086643	-0.035372	1493	1332	19078
TRIM49	A_73_113245	0.6387	A	0.194962	-0.165157	-0.28701	0.129669	-0.197391	-0.066223	946	16250	20011
CD27	A_73_118154	0.6386	A	-0.105035	-0.0881465	0.79561	-0.069737	-0.10535	0.146782	6475	10333	391
LOC100139217	A_73_110198	0.6382	A	-0.363359	-0.0515285	-0.22756	-0.241247	-0.061585	-0.052506	12347	7099	19694
ELAVL4	A_73_101746	0.6377	A	-0.158681	0.0117872	-0.21316	-0.105354	0.0154	-0.049183	7951	3097	19589
DTX3L	A_73_112735	0.637	A	0.257246	-0.0957229	-0.28375	0.171093	-0.114405	-0.065471	501	10994	19994
ARMC9	A_73_108318	0.6363	A	0.077618	0.0951875	0.47534	0.051623	0.12436	0.087695	2331	790	2162
CDC25A	A_73_119079	0.6363	A	-0.251542	0.143181	0.0517	-0.167008	0.187062	0.009538	10338	359	15300
MPP7	A_73_105783	0.6362	A	0.131337	0.133665	0.12814	0.087352	0.17463	0.023641	1592	427	12839
FREM2	A_73_112027	0.6359	A	-0.101606	-0.2437	-0.24223	-0.06746	-0.291263	-0.055891	6371	18770	19785
LDB2	A_73_117439	0.6351	A	-0.20663	0.00142067	0.75437	-0.137189	0.001856	0.139174	9228	3612	480
TMCO3	A_73_106063	0.6351	A	-0.286983	-0.142937	-0.2502	-0.190539	-0.170835	-0.05773	11086	14855	19824
RNF217	A_73_116750	0.635	A	-0.144453	-0.16103	-0.26466	-0.095907	-0.192459	-0.061066	7531	16020	19904
RNLS	A_73_100152	0.6341	A	0.142638	0.132007	0.1173	0.094868	0.172464	0.021641	1458	444	13196
MAMLD1	A_73_119515	0.6332	A	-0.0870574	-0.0911466	-0.2671	-0.057801	-0.108936	-0.061629	5961	10565	19917
MFSD9	A_73_118937	0.6328	A	0.237592	-0.115257	-0.28609	0.158021	-0.137752	-0.066011	617	12679	20006
PSD	A_73_107175	0.6328	A	-0.249598	0.130558	0.4792	-0.165718	0.17057	0.088408	10294	455	2114
TNFRSF19	A_73_108524	0.6325	A	-0.17668	0.0669781	0.64203	-0.117305	0.087505	0.118448	8439	1319	817
FBXW7	A_73_120863	0.6322	A	-0.381132	-0.125808	-0.2372	-0.253047	-0.150362	-0.05473	12568	13556	19750
ST3GAL1	A_73_119278	0.6318	A	-0.0203834	-0.093643	-0.27221	-0.013533	-0.11192	-0.062808	4277	10805	19950
TRH	A_73_118322	0.6311	A	-0.188651	-0.0278424	-0.23512	-0.125252	-0.033276	-0.05425	8742	5322	19737
KRT71	A_73_110080	0.631	A	-0.210923	0.0268753	-0.19305	-0.14004	0.035112	-0.044543	9363	2471	19432
GFPT2	A_73_119824	0.6303	A	-0.0360755	-0.216634	0.78578	-0.023952	-0.258914	0.144969	4677	18274	416
C13orf1	A_73_100664	0.6298	A	-0.0619205	0.147294	0.1725	-0.041111	0.192436	0.031825	5298	331	11168
RHOB	A_73_114598	0.6291	A	0.0890698	-0.101524	0.73988	0.05924	-0.121339	0.1365	2157	11504	508
DSB	A_73_117726	0.6289	A	-0.0209949	-0.0715974	-0.26578	-0.013939	-0.085571	-0.061325	4296	8874	19909
GPHA2	A_73_109531	0.6284	A	-0.244123	0.153486	0.14923	-0.162082	0.200525	0.027531	10165	291	12059
LOC615793	A_73_119255	0.6274	A	0.256967	0.101208	0.3392	0.170908	0.132226	0.062579	504	715	5093
ANXA9	A_73_115864	0.6271	A	0.0665755	0.133737	0.27311	0.044279	0.174724	0.050386	2489	425	7319
CDC6	A_73_116405	0.6268	A	-0.463948	0.160135	0.33513	-0.308032	0.209212	0.061828	13220	261	5209
MBD4	A_73_103175	0.6262	A	0.222476	0.121875	0.08122	0.147968	0.159227	0.014984	728	522	14414
GPX4	A_73_106948	0.6261	A	-0.0333169	-0.0606444	0.7554	-0.02212	-0.07248	0.139364	4609	7901	477
SLC7A5	A_73_108397	0.626	A	-0.3037	-0.0342978	-0.22478	-0.201637	-0.040992	-0.051865	11393	5807	19681
RAD23A	A_73_103008	0.6255	A	0.292609	0.0906398	0.3604	0.194613	0.118418	0.06649	318	849	4504
ITGB7	A_73_109415	0.6247	A	-0.23312	-0.134624	-0.25452	-0.154777	-0.160899	-0.058727	9920	14227	19852
HSPBAP1	A_73_101756	0.624	A	0.350768	0.0316793	0.49537	0.233295	0.041388	0.091391	152	2295	1908
PPIA	A_73_115232	0.6239	A	-0.0151239	-0.0757077	-0.26611	-0.010041	-0.090484	-0.061401	4159	9258	19911
GFRA4	A_73_109456	0.6231	A	0.140798	-0.140718	-0.28282	0.093645	-0.168182	-0.065256	1488	14694	19987
DFNB31	A_73_116227	0.6219	A	-0.488516	-0.18317	-0.21064	-0.324344	-0.218919	-0.048602	13330	17123	19563
ERBB4	A_73_119031	0.6217	A	-0.293061	0.156909	0.21579	-0.194574	0.204997	0.039811	11192	281	9554
RCAN1	A_73_113443	0.6217	A	-0.207555	-0.020521	0.7718	-0.137803	-0.024526	0.142389	9250	4864	444
KIAA1024	A_73_108821	0.6206	A	-0.199339	0.132838	0.43917	-0.132349	0.173549	0.081022	9041	436	2704
ESR2	A_73_112980	0.62	A	0.20394	0.0412207	-0.18227	0.13564	0.053854	-0.042056	875	1993	19356
INSM1	A_73_109575	0.6192	A	-0.133116	0.128282	0.4317	-0.088381	0.167597	0.079644	7238	475	2847
SCARA5	A_73_106053	0.619	A	0.31929	-0.044892	0.6135	0.212359	-0.053654	0.113185	238	6560	951
CGNL1	A_73_115661	0.618	A	-0.12253	0.0444109	0.66194	-0.081352	0.058022	0.122121	6952	1907	725
RASD1	A_73_114133	0.6175	A	0.164775	0.0642619	0.5111	0.109591	0.083956	0.094293	1198	1376	1751
C3orf62	A_73_110929	0.6173	A	-0.0298437	0.139227	0.29106	-0.019814	0.181897	0.053698	4531	382	6677
TXNIP	A_73_117537	0.6167	A	0.0466052	0.136418	0.1188	0.030997	0.178226	0.021917	2857	395	13143
CYB5R4	A_73_107755	0.6164	A	0.107199	0.13247	0.13099	0.071298	0.173069	0.024166	1905	441	12729
RAB6A	A_73_104387	0.6164	A	0.378808	-0.0261634	0.56694	0.251944	-0.03127	0.104595	103	5210	1239
C5H22ORF23	A_73_108912	0.6159	A	0.211162	0.11357	0.00734	0.140443	0.148376	0.001354	805	595	16484
DIP2C	A_73_115319	0.6153	A	0.122797	-0.315493	-0.19848	0.081672	-0.377069	-0.045796	1705	19223	19467
LOC515732	A_73_104272	0.6151	A	-0.055493	0.130251	0.37753	-0.036844	0.170169	0.069651	5136	457	4054
SLC27A3	A_73_102703	0.6133	A	0.21879	-0.0182568	0.62657	0.145516	-0.02182	0.115596	746	4739	883
PACS1	A_73_104275	0.6127	A	-0.535756	0.147958	0.4544	-0.355708	0.193303	0.083832	13472	328	2469
DAPP1	A_73_101952	0.6123	A	-0.276107	-0.0498879	-0.23114	-0.183318	-0.059625	-0.053332	10854	6965	19720
COX18	A_73_101759	0.6121	A	-0.0309829	0.121635	0.40837	-0.020571	0.158912	0.07534	4560	527	3316
UCHL1	A_73_112969	0.6114	A	0.0442653	-0.0166444	0.68894	0.029441	-0.019893	0.127103	2906	4630	643
TSG118	A_73_111644	0.6108	A	-0.359447	-0.169717	-0.23115	-0.23865	-0.202841	-0.053334	12291	16488	19721
ETNK2	A_73_101416	0.6108	A	-0.230413	-0.166066	0.83693	-0.15298	-0.198477	0.154405	9842	16297	330
BLK	A_73_107641	0.6097	A	-0.307061	-0.186507	-0.23434	-0.203869	-0.222908	-0.05407	11451	17260	19732
PEX5L	A_73_103703	0.6088	A	-0.043071	0.141153	0.12912	-0.028596	0.184413	0.023821	4827	370	12804
BOK	A_73_115056	0.6087	A	-0.158859	0.139323	0.3694	-0.105472	0.182022	0.068151	7954	381	4264
RPGRIP1L	A_73_114776	0.6086	A	0.130418	-0.0472672	-0.25718	0.086741	-0.056492	-0.05934	1603	6746	19868
SORD	A_73_116598	0.6083	A	0.132058	0.120054	0.3058	0.087832	0.156848	0.056417	1585	542	6177
TTK	A_73_108945	0.6067	A	-0.0863849	0.0657491	-0.14441	-0.057354	0.085899	-0.03332	5938	1346	18993
C12orf34	A_73_121175	0.6065	A	0.0844159	-0.0187936	-0.23937	0.056145	-0.022462	-0.055231	2236	4766	19763
IRF6	A_73_109574	0.6064	A	0.173747	-0.160876	-0.27839	0.115558	-0.192275	-0.064234	1127	16010	19970
SNX29	A_73_106506	0.6051	A	0.0183148	-0.123933	-0.2718	0.012181	-0.148121	-0.062714	3423	13409	19948
C13orf36	A_73_107459	0.6045	A	0.28933	-0.0787002	-0.26945	0.192432	-0.09406	-0.062172	332	9527	19932
TRIM44	A_73_118655	0.6031	A	0.213513	-0.0545068	0.65881	0.142007	-0.065145	0.121544	786	7368	737
FXN	A_73_112319	0.6022	A	-0.0249062	0.138885	0.2583	-0.016536	0.18145	0.047654	4403	385	7892
HCN1	A_73_100831	0.6017	A	0.363776	0.101252	0.18674	0.241946	0.132283	0.034452	127	714	10640
VIL1	A_73_110614	0.6017	A	-0.0232187	0.13688	0.2832	-0.015416	0.178831	0.052248	4360	391	6985
ZNF423	A_73_110076	0.6011	A	-0.0975638	-0.0343198	0.7465	-0.064776	-0.041018	0.137722	6264	5808	493
SLC15A3	A_73_119541	0.601	A	0.016616	-0.306073	-0.19773	0.011051	-0.36581	-0.045623	3449	19207	19464
HIVEP3	A_73_104789	0.6009	A	0.349938	0.103873	0.1719	0.232743	0.135707	0.031714	154	681	11185
MATN2	A_73_109504	0.6008	A	-0.122916	0.0437087	0.65646	-0.081608	0.057104	0.12111	6969	1925	751
LOC514319	A_73_104464	0.6006	A	-0.0535642	0.0371496	-0.18243	-0.035563	0.048535	-0.042093	5077	2126	19359
C25H16ORF62	A_73_115015	0.6005	A	-0.205416	-0.0876361	-0.2472	-0.136383	-0.10474	-0.057038	9200	10278	19810
HS3ST6	A_73_119537	0.6005	A	0.503772	0.0749754	-0.01909	0.335057	0.097953	-0.004405	15	1142	17031
SCN4B	A_73_109319	0.6004	A	0.175684	0.0762233	0.4643	0.116847	0.099584	0.085659	1104	1117	2325
DMTF1	A_73_108286	0.6003	A	-0.081664	0.0910966	-0.09596	-0.05422	0.119015	-0.022141	5819	842	18402
DMTF1	A_73_108286	0.6003	A	-0.081664	0.0910966	-0.09596	-0.05422	0.119015	-0.022141	5819	842	18401
ATP5J	A_73_115835	0.5997	A	0.211546	0.0583081	0.4942	0.140699	0.076178	0.091175	804	1523	1923
PRKCDBP	A_73_100326	0.5995	A	-0.243649	0.0380624	0.7008	-0.161768	0.049727	0.129291	10150	2095	612
OVGP1	A_73_102233	0.599	A	-0.17355	0.0107313	-0.2018	-0.115226	0.01402	-0.046562	8351	3140	19495
CAPZA2	A_73_119638	0.5983	A	-0.34036	-0.060216	-0.2235	-0.225977	-0.071968	-0.051569	12022	7864	19667
LPPR2	A_73_105305	0.5982	A	-0.1922	0.123216	0.46454	-0.127609	0.160979	0.085703	8845	512	2322
PIGK	A_73_121187	0.5978	A	0.109254	0.124882	0.27098	0.072664	0.163156	0.049993	1874	497	7398
LOC524595	A_73_105022	0.5976	A	-0.0576961	0.0503808	0.6214	-0.038307	0.065821	0.114642	5191	1739	901
CPEB3	A_73_116029	0.5974	A	0.143622	0.120364	0.0455	0.095523	0.157252	0.008394	1443	538	15468
GPR111	A_73_119391	0.5963	A	0.344716	0.103346	0.06961	0.22927	0.135019	0.012842	166	692	14746
MTHFS	A_73_102030	0.5962	A	0.222567	0.0527455	-0.154	0.148029	0.068911	-0.035533	727	1666	19082
NLRC4	A_73_101532	0.5962	A	-0.134027	-0.0801721	-0.25127	-0.088986	-0.095819	-0.057977	7261	9626	19833
NHSL1	A_73_119446	0.5954	A	-0.0225752	-0.0172487	-0.23132	-0.014988	-0.020615	-0.053374	4346	4671	19722
ATP6V1C2	A_73_105412	0.5948	A	0.273478	0.007078	0.56356	0.18189	0.009247	0.103971	416	3342	1264
GRASP	A_73_120816	0.5947	A	-0.259583	-0.0198472	0.77553	-0.172347	-0.023721	0.143078	10520	4825	435
C13H20ORF108	A_73_121081	0.5946	A	0.0857024	-0.0570428	-0.2566	0.057	-0.068176	-0.059207	2215	7580	19863
LOC100140994	A_73_104215	0.5942	A	-0.103678	-0.0780924	-0.25278	-0.068836	-0.093334	-0.058325	6434	9475	19836
NTNG1	A_73_103523	0.594	A	-0.00677613	0.123529	0.01185	-0.004499	0.161387	0.002186	3967	508	16363
NLRP13	A_73_120081	0.5938	A	-0.0902642	0.137738	0.31904	-0.05993	0.179952	0.05886	6050	387	5758
PRDX2	A_73_113151	0.5935	A	-0.171171	-0.0509218	0.7774	-0.113647	-0.06086	0.143423	8288	7051	432
CD3D	A_73_108396	0.5933	A	-0.160606	-0.153792	-0.2536	-0.106632	-0.183808	-0.058514	7993	15582	19842
DLAT	A_73_105389	0.5923	A	0.095289	-0.0510409	0.6956	0.063376	-0.061003	0.128331	2059	7063	620
SYT10	A_73_113535	0.5917	A	0.245231	-0.00424086	-0.22326	0.163102	-0.005069	-0.051514	571	3904	19665
OAF	A_73_118870	0.5907	A	0.0387708	-0.0636834	0.72319	0.025786	-0.076113	0.133421	3007	8151	551
MTBP	A_73_119107	0.5903	A	0.100872	-0.0211308	-0.2366	0.06709	-0.025255	-0.054592	1986	4901	19748
GABRA1	A_73_119689	0.5902	A	0.123034	0.0892817	-0.08479	0.08183	0.116644	-0.019564	1701	868	18222
COL9A2	A_73_110543	0.5891	A	0.0375468	0.12174	0.01812	0.024972	0.15905	0.003343	3032	526	16179
WDR76	A_73_112161	0.5888	A	0.118229	0.0929186	0.43282	0.078634	0.121396	0.079851	1761	818	2817
LOX	A_73_110225	0.5884	A	-0.101263	-0.140818	0.79538	-0.067232	-0.168301	0.14674	6360	14701	393
PPM1N	A_73_103656	0.588	A	-0.0405759	0.130381	0.33793	-0.02694	0.170339	0.062345	4770	456	5125
NDUFA3	A_73_116740	0.5876	A	-0.104157	-0.0268394	0.7374	-0.069153	-0.032078	0.136043	6450	5253	516
MBD5	A_73_108359	0.5875	A	-0.165167	0.135162	0.05949	-0.10966	0.176585	0.010975	8117	409	15074
LANCL3	A_73_114704	0.586	A	-0.0875991	-0.0176346	0.7233	-0.05816	-0.021076	0.133442	5978	4700	550
TMEM205	A_73_119017	0.5845	A	0.11569	-0.12647	0.7253	0.076945	-0.151154	0.133811	1793	13616	548
LPCAT3	A_73_106592	0.5841	A	0.175554	-0.101691	0.69541	0.11676	-0.121538	0.128296	1107	11521	622
FOSB	A_73_101823	0.5838	A	-0.0651133	0.0279699	0.6575	-0.043231	0.036542	0.121302	5392	2428	748
TMEM108	A_73_118498	0.5838	A	-0.131646	-0.045173	-0.23605	-0.087405	-0.05399	-0.054465	7203	6579	19743
MAGI2	A_73_121074	0.5827	A	0.0936915	0.126321	0.09778	0.062314	0.165035	0.018039	2092	486	13838
PARP12	A_73_107106	0.5822	A	-0.323201	-0.202945	-0.22043	-0.214585	-0.242554	-0.050861	11734	17856	19645
TMEM225	A_73_120612	0.5819	A	0.210409	-0.0662346	-0.25906	0.139942	-0.079162	-0.059774	811	8375	19877
NKIRAS1	A_73_117362	0.5815	A	-0.0958941	-0.0254744	0.7317	-0.063668	-0.030446	0.134991	6219	5171	532
CLDN1	A_73_105482	0.5813	A	-0.263585	0.103743	0.55119	-0.175004	0.135537	0.101689	10614	684	1370
DENND1C	A_73_115805	0.5811	A	-0.416195	-0.220204	-0.19953	-0.276327	-0.263182	-0.046039	12902	18351	19478
PRKACB	A_73_116453	0.5808	A	-0.221251	0.0748171	0.61573	-0.146897	0.097747	0.113596	9635	1145	934
CTDSP2	A_73_106483	0.58	A	-0.179692	0.135566	0.0682	-0.119304	0.177114	0.012582	8502	406	14792
ACSF2	A_73_103430	0.5796	A	0.148687	0.115384	0.2902	0.098891	0.150746	0.053539	1393	579	6706
C18H19orf12	A_73_104082	0.5796	A	0.0364705	0.117898	0.3602	0.024256	0.154031	0.066453	3057	557	4508
ACOX2	A_73_104039	0.5792	A	0.0278193	0.040921	0.6008	0.018503	0.053462	0.110842	3228	1999	1008
MYF5	A_73_119356	0.5785	A	-0.083745	0.0641909	-0.1369	-0.055601	0.083864	-0.031588	5877	1379	18916
THNSL2	A_73_113189	0.5785	A	0.126053	0.0988756	0.39793	0.083837	0.129178	0.073414	1659	741	3553
NPM3	A_73_118940	0.5783	A	-0.23031	0.135851	0.39672	-0.152911	0.177486	0.073191	9839	403	3579
ZBP1	A_73_111577	0.5768	A	-0.0748137	-0.114336	-0.25744	-0.049672	-0.136652	-0.0594	5633	12605	19870
ANXA7	A_73_121043	0.5762	A	0.0255028	-0.0937943	-0.2608	0.016962	-0.1121	-0.060176	3271	10825	19886
EBP	A_73_102782	0.5762	A	-0.124966	0.113934	0.4608	-0.08297	0.148852	0.085013	7026	592	2373
HIPK2	A_73_120780	0.5762	A	-0.127145	-0.100334	-0.2511	-0.084416	-0.119917	-0.057938	7078	11400	19832
MPZ	A_73_109282	0.5761	A	-0.0592876	0.0919477	0.51145	-0.039363	0.120127	0.094357	5227	830	1745
MPZ	A_73_109282	0.5761	A	-0.0592876	0.0919477	0.51145	-0.039363	0.120127	0.094357	5227	830	1746
C2orf86	A_73_115231	0.5754	A	0.175009	0.018897	-0.19664	0.116398	0.024688	-0.045372	1112	2812	19458
NGFR	A_73_104241	0.5751	A	0.0799375	-0.0239926	0.67111	0.053166	-0.028675	0.123813	2300	5076	682
HK3	A_73_109966	0.5744	A	-0.33655	-0.125909	-0.22943	-0.223448	-0.150482	-0.052938	11950	13564	19708
NET1	A_73_108853	0.5735	A	0.0651896	-0.14919	0.7429	0.043357	-0.178307	0.137058	2517	15284	504
TMIE	A_73_109427	0.5732	A	-0.23202	0.086373	-0.0901	-0.154047	0.112844	-0.020789	9881	922	18308
DPYD	A_73_107101	0.573	A	0.159981	0.114719	0.27544	0.106403	0.149877	0.050816	1261	585	7237
FBXO21	A_73_109034	0.5716	A	-0.161841	0.0978371	0.53006	-0.107452	0.127821	0.097791	8033	756	1569
NAT6	A_73_119039	0.5716	A	-0.000998066	-0.0379941	-0.2379	-0.000663	-0.045409	-0.054892	3834	6051	19757
SLC25A20	A_73_118542	0.5714	A	-0.155601	0.137139	0.338	-0.103309	0.179169	0.062358	7867	390	5123
IKZF4	A_73_101164	0.5713	A	-0.177367	-0.124948	-0.24748	-0.117761	-0.149334	-0.057102	8454	13484	19812
TRIM14	A_73_109133	0.5711	A	-0.233964	-0.0118211	-0.20553	-0.155337	-0.014128	-0.047423	9944	4337	19525
BOLL	A_73_119233	0.571	A	-0.316683	0.069031	-0.11249	-0.210258	0.090187	-0.025955	11626	1274	18616
PM20D2	A_73_106753	0.5707	A	-0.242409	-0.136282	-0.2403	-0.160944	-0.16288	-0.055446	10121	14361	19771
MAGEF1	A_73_119482	0.5697	A	-0.363462	-0.0417232	-0.20622	-0.241316	-0.049866	-0.047582	12349	6315	19530
ANK3	A_73_103625	0.5696	A	-0.103825	0.0460909	-0.1593	-0.068934	0.060217	-0.036756	6441	1857	19138
PIM1	A_73_115221	0.5687	A	-0.0671535	0.102263	-0.05456	-0.044586	0.133604	-0.012589	5444	703	17748
TMEM55A	A_73_100521	0.5687	A	-0.273376	0.148376	0.25209	-0.181504	0.193849	0.046508	10791	324	8115
SDF1	A_73_118342	0.5682	A	-0.0767548	-0.00323769	-0.2112	-0.05096	-0.00387	-0.048731	5688	3844	19570
CHD7	A_73_113976	0.5676	A	-0.131055	-0.140945	-0.2511	-0.087012	-0.168454	-0.057938	7189	14710	19831
SOX17	A_73_110940	0.5674	A	0.0282301	-0.020888	0.6832	0.018776	-0.024965	0.126044	3219	4883	658
PLXDC1	A_73_103736	0.5669	A	-0.108704	0.0383179	0.6479	-0.072173	0.050061	0.119531	6568	2081	781
FLJ38717	A_73_102702	0.5665	A	-0.0480553	-0.109446	-0.25636	-0.031906	-0.130806	-0.059151	4934	12180	19862
C11H9ORF9	A_73_109280	0.566	A	0.128727	0.11546	0.03975	0.085616	0.150845	0.007333	1627	577	15605
LOC283267	A_73_117655	0.5655	A	0.0466191	0.0231875	0.61912	0.031006	0.030294	0.114221	2855	2628	909
PIGM	A_73_107472	0.5652	A	0.046772	-0.0847619	-0.25686	0.031108	-0.101305	-0.059267	2852	10008	19865
SIRT4	A_73_104546	0.565	A	0.0110828	0.0517261	0.57977	0.007371	0.067579	0.106962	3566	1694	1134
MIPOL1	A_73_121383	0.5648	A	0.0964005	-0.130971	0.7266	0.064116	-0.156533	0.13405	2037	13943	541
MIR30B	A_73_105001	0.564	A	0.292588	0.017946	-0.18746	0.194599	0.023446	-0.043254	319	2859	19399
KCTD1	A_73_112481	0.5638	A	0.145539	-0.0475089	0.66498	0.096798	-0.056781	0.122682	1420	6768	706
IGIP	A_73_109413	0.5634	A	-0.155876	0.0637638	0.61232	-0.103492	0.083306	0.112967	7876	1390	960
HK1	A_73_115982	0.5629	A	-0.129097	-0.16043	0.797	-0.085713	-0.191742	0.147039	7129	15981	386
FOXM1	A_73_120504	0.5622	A	-0.331109	0.149324	0.25071	-0.219835	0.195088	0.046253	11868	317	8152
LPHN1	A_73_117654	0.5614	A	-0.186424	0.0630099	0.62269	-0.123774	0.082321	0.11488	8680	1410	896
ALDH7A1	A_73_102078	0.5589	A	0.116553	0.0903753	0.42344	0.077519	0.118073	0.07812	1784	856	3025
ART5	A_73_100847	0.5577	A	-0.196803	-0.130356	-0.24227	-0.130665	-0.155798	-0.0559	8968	13894	19786
TMEM183A	A_73_106519	0.557	A	-0.347531	-0.113405	-0.2232	-0.230739	-0.135539	-0.0515	12131	12520	19664
SRBD1	A_73_100660	0.5569	A	0.0810364	0.0512784	0.54912	0.053897	0.066994	0.101307	2277	1713	1393
LOC613615	A_73_115983	0.5557	A	0.520216	0.0571215	-0.04934	0.345994	0.074628	-0.011384	12	1554	17680
PDZRN3	A_73_104159	0.5541	A	-0.0877559	-0.0216512	-0.219	-0.058264	-0.025877	-0.050531	5984	4926	19635
NUDT15	A_73_116454	0.554	A	0.191719	0.103834	0.00448	0.127512	0.135656	0.000827	971	682	16562
SLC43A2	A_73_102653	0.5533	A	0.00257472	0.0492725	-0.152	0.001712	0.064373	-0.035072	3751	1768	19068
ZNF782	A_73_106862	0.5529	A	0.262908	0.0715423	-0.09018	0.174859	0.093468	-0.020808	476	1223	18310
COLEC12	A_73_104305	0.5528	A	0.00897374	-0.0534058	0.71301	0.005968	-0.063829	0.131543	3622	7267	569
RGS16	A_73_115352	0.5524	A	-0.282834	-0.0260413	0.7729	-0.187784	-0.031124	0.142592	10997	5201	441
IFIT1	A_73_105109	0.5522	A	0.18984	-0.16024	-0.2647	0.126262	-0.191515	-0.061076	989	15963	19905
TMEFF2	A_73_109150	0.5515	A	-0.0948034	0.021477	0.66492	-0.062944	0.028059	0.122671	6179	2708	707
AKR1C3	A_73_103114	0.5513	A	0.281075	-0.209568	-0.25405	0.186942	-0.25047	-0.058618	381	18076	19847
PCDH12	A_73_111282	0.5513	A	-0.208002	-0.0602892	0.78	-0.1381	-0.072056	0.143902	9267	7869	429
DMPK	A_73_118596	0.551	A	-0.519508	-0.0433357	0.8359	-0.344921	-0.051794	0.154215	13433	6435	332
ADCY1	A_73_116825	0.5508	A	-0.0139918	-0.110836	-0.25492	-0.00929	-0.132468	-0.058819	4135	12290	19854
CKAP2L	A_73_100444	0.5507	A	0.242715	0.0711391	-0.0937	0.161429	0.092941	-0.02162	583	1234	18363
DUOX1	A_73_112098	0.5505	A	0.186134	0.111811	0.07353	0.123797	0.146077	0.013566	1017	612	14636
COL27A1	A_73_104906	0.5499	A	-0.144851	0.0841373	0.55271	-0.096172	0.109923	0.101969	7545	962	1359
WIPF2	A_73_118056	0.5496	A	-0.323431	0.141628	0.35954	-0.214738	0.185033	0.066332	11739	368	4534
KRT84	A_73_101927	0.5494	A	-0.0321745	0.0180824	-0.18853	-0.021362	0.023624	-0.0435	4584	2850	19404
PTPLA	A_73_110914	0.5485	A	-0.508177	-0.0492797	-0.1827	-0.337397	-0.058898	-0.042155	13406	6927	19361
TRPM6	A_73_107070	0.5484	A	0.26013	-0.0300989	-0.22916	0.173012	-0.035973	-0.052875	490	5498	19707
ORAI3	A_73_111712	0.5473	A	-0.20268	-0.115114	0.80339	-0.134567	-0.137581	0.148217	9127	12662	382
TUB	A_73_108000	0.5471	A	-0.226354	0.0799173	0.58938	-0.150285	0.10441	0.108735	9748	1048	1067
LOC614153	A_73_118516	0.5466	A	-0.129003	0.111474	-0.0182	-0.08565	0.145638	-0.004199	7125	613	17020
PPP2R2B	A_73_118307	0.5463	A	-0.290422	-0.194709	0.82832	-0.192822	-0.232711	0.152817	11145	17563	346
STAT6	A_73_101859	0.5449	A	0.0969516	-0.137768	-0.26104	0.064482	-0.164656	-0.060231	2031	14479	19888
MRPS33	A_73_116495	0.5448	A	-0.168779	0.0922105	-0.06897	-0.112059	0.120471	-0.015914	8228	825	17998
LOC506900	A_73_115115	0.5441	A	-0.118217	0.013215	0.6816	-0.078488	0.017265	0.125748	6820	3038	665
BCL6	A_73_109587	0.5438	A	0.0780321	0.0379044	0.57198	0.051899	0.049521	0.105525	2322	2099	1189
SEL1L3	A_73_113202	0.5435	A	-0.112941	0.0947957	-0.0628	-0.074986	0.123848	-0.01449	6670	793	17885
ALCAM	A_73_106668	0.5434	A	-0.193368	-0.206472	-0.22589	-0.128384	-0.246769	-0.052121	8879	17976	19688
VGLL2	A_73_110139	0.5433	A	-0.264626	-0.142141	0.82295	-0.175695	-0.169883	0.151826	10637	14797	355
SF3B14	A_73_117102	0.5426	A	0.203155	0.0363694	0.52024	0.135118	0.047516	0.095979	881	2144	1663
ADH6	A_73_110924	0.5423	A	-0.301969	-0.0190267	-0.19505	-0.200488	-0.02274	-0.045005	11366	4774	19441
DKK1	A_73_116484	0.5423	A	0.0584728	0.0215826	0.60805	0.03889	0.028197	0.112179	2634	2704	978
IQWD1	A_73_107168	0.5416	A	-0.303897	0.0885275	-0.0686	-0.201768	0.115659	-0.015828	11400	881	17990
SPC25	A_73_107699	0.5414	A	0.207053	0.0915435	-0.03474	0.137711	0.119599	-0.008016	844	837	17368
SPC25	A_73_107699	0.5414	A	0.207053	0.0915435	-0.03474	0.137711	0.119599	-0.008016	844	837	17369
MMACHC	A_73_118802	0.5413	A	-0.0749104	-0.119325	0.7687	-0.049736	-0.142614	0.141817	5637	13050	450
TXNL1	A_73_121206	0.5411	A	0.0578756	-0.0463341	0.6873	0.038493	-0.055377	0.1268	2648	6674	646
SLAIN1	A_73_102944	0.5409	A	-0.0650406	0.0388301	-0.16084	-0.043183	0.05073	-0.037111	5389	2066	19147
CCDC85A	A_73_101283	0.54	A	-0.187852	-0.0757206	0.78054	-0.124722	-0.090499	0.144002	8717	9261	426
GOT2	A_73_103123	0.5394	A	-0.160899	-0.142551	0.7965	-0.106827	-0.170372	0.146946	8001	14827	388
ATP5S	A_73_112371	0.5391	A	0.0484638	-0.0383478	0.683	0.032233	-0.045832	0.126007	2818	6077	659
C21H14orf147	A_73_100525	0.5389	A	-0.471286	-0.0307697	-0.1779	-0.312904	-0.036775	-0.041048	13266	5552	19318
RNF122	A_73_120836	0.5389	A	0.00662145	-0.0202425	0.6798	0.004404	-0.024193	0.125416	3664	4848	668
SALL2	A_73_120712	0.5385	A	-0.136483	0.000292315	-0.19635	-0.090616	0.000382	-0.045305	7334	3661	19453
RAD51L1	A_73_120494	0.5384	A	0.15573	0.0658031	0.46993	0.103576	0.08597	0.086697	1319	1344	2239
PPIP5K1	A_73_115045	0.5383	A	-0.269725	0.063112	0.6371	-0.17908	0.082454	0.117539	10723	1407	836
MIR1974	A_73_102145	0.5378	A	-0.249855	-0.118159	0.8129	-0.165888	-0.141221	0.149972	10299	12940	375
CRIP1	A_73_103802	0.5378	A	-0.20523	-0.185526	0.80754	-0.13626	-0.221736	0.148983	9192	17225	378
CADPS	A_73_105895	0.537	A	-0.0640183	-0.086817	-0.24364	-0.042504	-0.103761	-0.056216	5356	10205	19794
PRAP1	A_73_102624	0.5368	A	0.0950331	0.105699	0.35017	0.063206	0.138093	0.064603	2064	658	4794
SEC16B	A_73_110764	0.5364	A	-0.255093	-0.0530175	-0.21547	-0.169366	-0.063365	-0.049716	10425	7232	19605
2004-03-01	A_73_102077	0.535	A	0.0505867	0.0316151	-0.16988	0.033645	0.041304	-0.039197	2777	2296	19236
DCXR	A_73_109435	0.5346	A	0.134156	0.0171523	0.5825	0.089227	0.022409	0.107465	1567	2889	1113
DCXR	A_73_109435	0.5346	A	0.134156	0.0171523	0.5825	0.089227	0.022409	0.107465	1567	2889	1114
CEL	A_73_117728	0.5342	A	-0.0525984	-0.00548706	-0.20453	-0.034922	-0.006558	-0.047192	5055	3961	19514
IKZF3	A_73_104101	0.5334	A	-0.309449	-0.215442	-0.20556	-0.205455	-0.25749	-0.04743	11501	18234	19526
RPS27A	A_73_115463	0.5333	A	-0.298856	-0.0209285	-0.19413	-0.198422	-0.025013	-0.044793	11320	4887	19435
STAC	A_73_101624	0.532	A	0.348462	-0.0941824	0.60533	0.231761	-0.112564	0.111677	160	10857	990
POLB	A_73_110196	0.5312	A	0.0403629	0.0808482	-0.08458	0.026845	0.105626	-0.019516	2977	1022	18218
FAM190B	A_73_110010	0.5309	A	-0.428557	-0.155719	-0.2039	-0.284535	-0.186111	-0.047047	13008	15702	19509
GPN1	A_73_102455	0.5301	A	0.0132838	-0.145507	-0.25286	0.008835	-0.173906	-0.058344	3524	15035	19837
NRG2	A_73_119008	0.5293	A	0.0792575	0.107405	0.00661	0.052714	0.140322	0.001219	2305	642	16502
CREBZF	A_73_109323	0.5291	A	0.0213539	-0.0768883	-0.24397	0.014202	-0.091895	-0.056292	3357	9359	19796
CLDN15	A_73_113383	0.5288	A	0.0745574	0.106687	0.35114	0.049588	0.139383	0.064782	2368	645	4766
LOC100286909	A_73_106076	0.5287	A	-0.299534	0.0882044	0.5803	-0.198872	0.115237	0.10706	11333	889	1130
CHRNB3	A_73_103992	0.5286	A	0.146567	0.11481	0.1937	0.097482	0.149996	0.035736	1413	584	10405
AKR1CL2	A_73_116549	0.5254	A	0.19321	-0.0622915	-0.24165	0.128504	-0.074449	-0.055757	961	8040	19779
LOC505120	A_73_109590	0.5252	A	0.0739832	0.121245	0.18084	0.049206	0.158403	0.033363	2377	528	10855
SCUBE2	A_73_112953	0.5252	A	0.00524099	-0.10115	-0.24812	0.003486	-0.120891	-0.05725	3695	11473	19815
SLC46A2	A_73_103475	0.5251	A	-0.256261	-0.0481759	-0.21046	-0.170141	-0.057578	-0.04856	10448	6836	19562
AQP7	A_73_109877	0.5249	A	0.123382	0.116874	0.1629	0.082061	0.152693	0.030053	1695	566	11539
LOC789672	A_73_111083	0.5248	A	-0.0133707	-0.0669868	-0.23767	-0.008877	-0.080061	-0.054839	4120	8441	19755
LOC789672	A_73_111083	0.5248	A	-0.0133707	-0.0669868	-0.23767	-0.008877	-0.080061	-0.054839	4120	8441	19754
CALML5	A_73_112200	0.5243	A	-0.0784997	0.0489777	-0.14112	-0.052119	0.063988	-0.032561	5739	1777	18966
EBF2	A_73_103436	0.5237	A	0.305603	-0.0801342	0.61201	0.203255	-0.095774	0.11291	274	9620	961
EBD	A_73_120710	0.5236	A	-0.409863	-0.299118	-0.13256	-0.272123	-0.357497	-0.030586	12850	19181	18866
MUSK	A_73_100908	0.5227	A	0.0539925	0.0774621	-0.08754	0.03591	0.101202	-0.020199	2714	1094	18265
C1H21ORF51	A_73_112000	0.522	A	-0.334596	0.1197	0.0302	-0.222151	0.156384	0.005572	11922	546	15860
SPG7	A_73_100266	0.522	A	-0.0826316	0.00900733	0.66829	-0.054862	0.011768	0.123293	5849	3241	692
RAD54B	A_73_113742	0.5219	A	-0.00746872	0.102226	0.41629	-0.004959	0.133555	0.076801	3981	704	3163
LOC509792	A_73_104434	0.5214	A	-0.206008	0.136187	0.29852	-0.136776	0.177924	0.055074	9212	400	6418
LOC100290939	A_73_111360	0.5208	A	0.226539	-0.180293	-0.25383	0.150671	-0.215481	-0.058567	698	16982	19845
GNB4	A_73_105960	0.5205	A	0.0634808	0.0419871	0.55954	0.042221	0.054855	0.10323	2555	1970	1296
LY6E	A_73_116572	0.5205	A	-0.0184248	-0.0259392	0.6873	-0.012233	-0.031002	0.1268	4238	5195	645
SKAP1	A_73_117495	0.5203	A	-0.107905	0.0714967	0.55815	-0.071642	0.093409	0.102973	6546	1224	1305
TSHB	A_73_111195	0.5198	A	-0.180615	-0.0328423	-0.2091	-0.119917	-0.039252	-0.048247	8520	5695	19555
TIMELESS	A_73_107450	0.5195	A	-0.0887354	0.131301	0.1634	-0.058915	0.171541	0.030146	6008	451	11520
LOC541471	A_73_119059	0.5192	A	0.215146	0.065456	-0.09616	0.143093	0.085517	-0.022187	774	1350	18411
OTUB2	A_73_101733	0.5186	A	-0.164925	0.104582	0.47612	-0.1095	0.136633	0.087839	8108	673	2152
SERPINA5	A_73_117792	0.5183	A	0.132557	0.114188	0.12494	0.088163	0.149183	0.02305	1579	589	12940
METTL11B	A_73_106194	0.5182	A	-0.326817	-0.00237249	-0.1749	-0.216986	-0.002836	-0.040356	11789	3807	19289
MYLK	A_73_101307	0.5181	A	-0.13788	0.0509163	0.61378	-0.091543	0.066521	0.113236	7373	1724	948
CLIC4	A_73_119435	0.5179	A	0.096477	-0.116205	0.70709	0.064167	-0.138885	0.130451	2036	12764	587
PTPRS	A_73_100750	0.5177	A	-0.0196439	0.120016	0.3161	-0.013042	0.156798	0.058317	4259	543	5861
RNF112	A_73_108301	0.5176	A	-0.346746	0.0356701	-0.13651	-0.230218	0.046602	-0.031498	12121	2163	18912
PGPEP1L	A_73_116114	0.5168	A	-0.292092	0.1077	-0.01278	-0.19393	0.140707	-0.002949	11172	638	16914
RPRD1B	A_73_120628	0.5164	A	-0.289202	0.140929	0.2235	-0.192012	0.184119	0.041234	11131	372	9230
TDRD3	A_73_114772	0.5164	A	-0.184028	0.0549844	-0.12512	-0.122183	0.071836	-0.02887	8618	1607	18794
RBBP9	A_73_116667	0.5161	A	0.0202145	0.123279	0.1431	0.013445	0.16106	0.026401	3383	511	12273
SH2D1A	A_73_117272	0.5157	A	-0.0248658	0.00515517	-0.1914	-0.016509	0.006735	-0.044163	4401	3434	19422
ADH1C	A_73_120845	0.5156	A	0.201764	-0.113678	-0.25411	0.134193	-0.135865	-0.058632	894	12540	19849
C11orf88	A_73_103987	0.5156	A	-0.0594724	0.0812479	-0.08087	-0.039486	0.106148	-0.01866	5234	1013	18160
PRR13	A_73_119612	0.5153	A	-0.308734	-0.0306057	0.77093	-0.20498	-0.036579	0.142229	11486	5540	447
MSH2	A_73_117878	0.5149	A	-0.0068097	-0.204262	-0.2364	-0.004521	-0.244128	-0.054546	3969	17903	19746
LOC253724	A_73_108237	0.5147	A	0.332701	0.0728362	-0.04489	0.221278	0.095159	-0.010358	201	1192	17586
EYA4	A_73_111372	0.5144	A	0.0699484	-0.18317	-0.24689	0.046522	-0.218919	-0.056966	2437	17122	19809
IDH3G	A_73_103536	0.5142	A	-0.0959637	-0.106279	0.7618	-0.063714	-0.127022	0.140544	6225	11900	465
ALPK2	A_73_103650	0.5136	A	-0.403494	0.139056	0.3648	-0.267894	0.181673	0.067302	12804	383	4387
LYRM2	A_73_103204	0.5133	A	0.275001	-0.0114471	0.55541	0.182902	-0.013681	0.102468	406	4305	1327
NPTXR	A_73_104407	0.5127	A	0.0515354	-0.0188852	-0.21183	0.034276	-0.022571	-0.048877	2761	4770	19575
DCST2	A_73_117679	0.5125	A	-0.0289539	-0.255898	-0.20906	-0.019224	-0.305843	-0.048237	4508	18919	19554
USP40	A_73_102476	0.512	A	0.285069	-0.0460857	-0.22742	0.189599	-0.05508	-0.052474	355	6649	19692
C6orf167	A_73_111266	0.5115	A	0.215192	-0.0256262	-0.21612	0.143124	-0.030628	-0.049866	772	5176	19613
MRPS35	A_73_118854	0.5111	A	0.0729721	0.0518717	-0.1315	0.048534	0.067769	-0.030342	2395	1692	18855
STX6	A_73_112663	0.5105	A	0.00598454	0.123497	0.22879	0.00398	0.161346	0.042209	3677	510	9019
ZDHHC22	A_73_116796	0.5105	A	-0.0376763	0.119958	0.07188	-0.025015	0.156722	0.013261	4709	544	14682
FAM21C	A_73_103654	0.5101	A	-0.248729	-0.0463923	0.76739	-0.16514	-0.055447	0.141576	10274	6679	455
STEAP4	A_73_111344	0.5097	A	0.202342	-0.0277445	-0.21738	0.134577	-0.033159	-0.050157	889	5310	19621
SNAP91	A_73_116976	0.5094	A	0.0439761	0.120247	0.22477	0.029248	0.157099	0.041468	2913	540	9181
FANCL	A_73_103782	0.5091	A	0.0399326	0.0406347	-0.14891	0.026559	0.053088	-0.034359	2992	2005	19043
TSGA10	A_73_106800	0.5088	A	-0.0119912	0.0211314	-0.17323	-0.007961	0.027608	-0.03997	4089	2718	19276
ZNF219	A_73_121195	0.5079	A	-0.589783	0.133106	0.1467	-0.391579	0.1739	0.027065	13572	431	12140
C22orf31	A_73_104700	0.5075	A	-0.23287	-0.073444	-0.2176	-0.154611	-0.087778	-0.050208	9913	9048	19624
INTS9	A_73_107714	0.5072	A	0.190117	-0.0534103	0.63299	0.126447	-0.063835	0.11678	984	7269	851
GGNBP1	A_73_106935	0.5064	A	0.292298	0.0884306	0.25417	0.194406	0.115532	0.046892	320	882	8037
HIF1AN	A_73_111865	0.506	A	-0.248077	0.13457	0.1494	-0.164707	0.175812	0.027563	10259	419	12049
KCNJ9	A_73_119938	0.5055	A	-0.305533	0.139693	0.22116	-0.202855	0.182505	0.040802	11428	379	9318
MPP6	A_73_101663	0.5053	A	0.338255	0.0770607	-0.0181	0.224972	0.100678	-0.004176	189	1102	17016
DCTPP1	A_73_120415	0.5051	A	-0.0782016	-0.0735494	0.7378	-0.051921	-0.087904	0.136117	5730	9056	514
DOCK4	A_73_111614	0.5049	A	-0.168111	0.13019	0.12744	-0.111615	0.17009	0.023511	8205	459	12863
ZYG11B	A_73_109821	0.5044	A	0.288381	-0.106843	-0.24919	0.191802	-0.127696	-0.057497	339	11947	19820
ZNF608	A_73_115808	0.5043	A	-0.0458952	-0.150468	-0.24211	-0.030472	-0.179836	-0.055863	4891	15373	19784
LOC531757	A_73_113514	0.504	A	-0.0532076	0.127361	0.18765	-0.035326	0.166394	0.03462	5070	483	10610
KCNQ1OT1	A_73_120331	0.5027	A	0.114213	-0.0091521	-0.20222	0.075963	-0.010938	-0.046659	1813	4158	19497
CNTN6	A_73_114150	0.5022	A	0.258222	-0.0297098	-0.21471	0.171742	-0.035508	-0.049541	497	5466	19600
ZNF280D	A_73_102341	0.5016	A	0.0193947	0.0474273	-0.13633	0.012899	0.061963	-0.031456	3406	1821	18910
MNS1	A_73_116734	0.5015	A	-0.0740483	-0.0677247	-0.22809	-0.049163	-0.080943	-0.052628	5618	8507	19697
TLR5	A_73_109928	0.5014	A	0.314591	0.0908896	0.18037	0.209234	0.118745	0.033276	251	846	10874
TLR5	A_73_109928	0.5014	A	0.314591	0.0908896	0.18037	0.209234	0.118745	0.033276	251	846	10875
SBK1	A_73_110540	0.5003	A	-0.160121	0.0447589	0.62551	-0.10631	0.058476	0.1154	7984	1896	888
SILV	A_73_107037	0.5002	A	-0.094289	0.0653871	-0.10581	-0.062602	0.085426	-0.024414	6164	1352	18533
KCNJ12	A_73_110838	0.5001	A	-0.15436	-0.0167868	-0.1964	-0.102485	-0.020063	-0.045316	7824	4638	19455
LOC782414	A_73_120904	0.5	A	-0.28685	-0.102894	-0.21598	-0.19045	-0.122976	-0.049834	11082	11626	19611
DMRTB1	A_73_108908	0.4997	B	0.239799	0.0994148	0.09391	0.159489	0.129883	0.017325	605	733	13985
TP53BP1	A_73_102607	0.4989	B	-0.216961	0.0338967	0.6616	-0.144049	0.044285	0.122059	9515	2218	727
MTMR1	A_73_118361	0.4986	B	-0.212725	0.0287295	-0.1513	-0.141236	0.037534	-0.03491	9413	2405	19060
ARPM1	A_73_102835	0.4977	B	-0.134127	0.0536538	-0.12306	-0.089052	0.070097	-0.028394	7266	1646	18769
BVES	A_73_115888	0.4977	B	-0.223955	-0.0706507	-0.21518	-0.148692	-0.08444	-0.04965	9705	8770	19604
BDKRB1	A_73_107741	0.4976	B	0.302055	-0.132483	0.62883	0.200896	-0.15834	0.116013	283	14054	868
HIST1H2AB	A_73_113887	0.4975	B	0.0572077	-0.0270744	0.65462	0.038049	-0.032359	0.120771	2659	5272	762
TMEM204	A_73_109552	0.4957	B	-0.265312	-0.0560464	0.7738	-0.176151	-0.066985	0.142758	10650	7510	438
FYB	A_73_115740	0.4949	B	0.0143802	-0.282666	-0.1877	0.009564	-0.337834	-0.043309	3495	19116	19400
AGXT2L1	A_73_120003	0.4944	B	-0.069158	0.0342436	0.6128	-0.045917	0.044738	0.113055	5500	2208	957
MCM3	A_73_105887	0.4944	B	0.100703	0.109756	0.07941	0.066977	0.143394	0.01465	1987	625	14466
KIF2B	A_73_105180	0.4943	B	0.075382	-0.0590096	0.67523	0.050136	-0.070527	0.124573	2361	7760	678
SFRP2	A_73_121306	0.4943	B	0.0926058	-0.188982	0.70879	0.061592	-0.225866	0.130765	2106	17349	579
BMP2	A_73_100523	0.4939	B	0.265354	0.093633	0.06334	0.176486	0.122329	0.011686	462	805	14943
LOC787094	A_73_101002	0.4931	B	-0.307255	0.0672395	0.61837	-0.203998	0.087847	0.114083	11456	1311	914
TFPI	A_73_111080	0.4928	B	0.0597816	0.0891849	0.41376	0.039761	0.116518	0.076335	2610	870	3213
SLC25A3	A_73_107398	0.4925	B	0.306934	-0.043662	0.56955	0.204141	-0.052184	0.105076	267	6456	1214
GRAMD1B	A_73_111354	0.4902	B	-0.222821	-0.0508923	-0.20602	-0.147939	-0.060825	-0.047536	9673	7045	19529
RHEBL1	A_73_107593	0.4901	B	-0.282845	-0.135313	-0.21591	-0.187791	-0.161722	-0.049818	10998	14289	19610
SLC39A8	A_73_109971	0.4898	B	0.274315	-0.140457	0.63928	0.182446	-0.16787	0.117941	414	14679	825
IDS	A_73_121285	0.4892	B	-0.0389846	0.0697674	0.5208	-0.025883	0.091149	0.096082	4740	1257	1659
ADAM17	A_73_107097	0.4882	B	-0.290199	0.00653592	-0.16329	-0.192674	0.008539	-0.037677	11142	3367	19176
TRAIP	A_73_111517	0.4881	B	-0.0130875	0.0702788	-0.09106	-0.008689	0.091817	-0.021011	4113	1248	18319
EIF5B	A_73_114933	0.4877	B	0.093426	0.0678113	0.46662	0.062137	0.088594	0.086087	2094	1297	2283
ZNF213	A_73_117805	0.487	B	-0.437225	-0.0699409	-0.1853	-0.29029	-0.083591	-0.042755	13064	8706	19380
TET2	A_73_114553	0.4864	B	-0.569229	-0.0997578	-0.1697	-0.377932	-0.119228	-0.039156	13542	11351	19234
CCBP2	A_73_115455	0.4862	B	0.0607434	-0.172768	0.71774	0.0404	-0.206487	0.132416	2595	16619	563
CERKL	A_73_111890	0.486	B	-0.00558146	-0.172467	0.7383	-0.003706	-0.206128	0.136209	3931	16606	512
HSD17B2	A_73_111570	0.4854	B	-0.105702	0.0022903	-0.18125	-0.070179	0.002992	-0.041821	6493	3580	19349
WNK2	A_73_111713	0.4851	B	-0.338008	-0.210546	-0.19155	-0.224416	-0.251639	-0.044197	11981	18104	19423
CACNA2D4	A_73_104547	0.485	B	0.23417	0.0628104	-0.08213	0.155745	0.08206	-0.01895	642	1416	18177
UBE2Q2	A_73_107774	0.4849	B	-0.381166	-0.0271549	-0.1747	-0.25307	-0.032455	-0.040309	12569	5275	19288
CDKL1	A_73_101079	0.4843	B	0.24731	-0.195182	-0.24022	0.164485	-0.233276	-0.055427	559	17584	19769
PAMR1	A_73_107549	0.4843	B	0.0106286	-0.082146	0.70875	0.007069	-0.098179	0.130757	3579	9808	580
AKR1C1	A_73_104891	0.4842	B	-0.0534563	0.0806465	-0.06799	-0.035492	0.105362	-0.015688	5073	1029	17974
C11H9orf16	A_73_106793	0.4839	B	0.0483689	0.116707	0.1806	0.03217	0.152474	0.033319	2822	569	10866
FAH	A_73_111280	0.4836	B	0.158896	0.0964053	0.302	0.105682	0.125951	0.055716	1284	777	6297
FGF9	A_73_114358	0.4827	B	0.0173845	-0.0304124	0.66642	0.011562	-0.036348	0.122948	3436	5524	700
DCUN1D1	A_73_113006	0.4821	B	-0.130295	0.05025	-0.1228	-0.086508	0.06565	-0.028334	7161	1742	18764
PDE1A	A_73_120748	0.4801	B	0.086123	0.112341	0.14062	0.05728	0.14677	0.025943	2208	606	12374
NLN	A_73_101207	0.4795	B	-0.248535	0.12868	0.34064	-0.165012	0.168117	0.062845	10269	470	5047
FAM83A	A_73_112277	0.4793	B	0.0950297	0.0342524	-0.14619	0.063204	0.04475	-0.033731	2065	2207	19014
CCR9	A_73_116329	0.4791	B	0.155391	0.105921	0.13621	0.10335	0.138382	0.025129	1324	655	12538
FAM110B	A_73_119694	0.4788	B	-0.095327	0.117042	0.3441	-0.063291	0.152912	0.063483	6199	563	4958
MYH7B	A_73_109148	0.4778	B	-0.339736	-0.0284585	0.7638	-0.225563	-0.034013	0.140913	12015	5374	460
ADAT1	A_73_115038	0.4777	B	0.152019	0.105411	0.11933	0.101107	0.137716	0.022015	1355	660	13117
PKP1	A_73_115167	0.4777	B	0.285745	0.0835424	0.0173	0.190048	0.109146	0.003192	352	979	16198
HNF4A	A_73_109651	0.4773	B	0.355006	0.0820505	0.15149	0.236114	0.107197	0.027948	147	1001	11981
HIVEP2	A_73_109038	0.4771	B	-0.306865	-0.219776	-0.1899	-0.203739	-0.26267	-0.043817	11449	18339	19411
CRYBA1	A_73_118979	0.4769	B	0.33759	0.041939	-0.10628	0.22453	0.054792	-0.024523	191	1972	18534
TNF	A_73_111827	0.4766	B	-0.248458	-0.19495	-0.20678	-0.164961	-0.232998	-0.047711	10267	17576	19532
COPZ2	A_73_107999	0.4761	B	-0.303853	0.127431	0.3756	-0.201739	0.166486	0.069294	11397	482	4101
ELOVL2	A_73_112510	0.4759	B	0.00894865	0.117956	0.15434	0.005952	0.154107	0.028474	3624	555	11870
MIR17HG	A_73_120939	0.4755	B	-0.190234	-0.160311	-0.22092	-0.126303	-0.191599	-0.050974	8793	15971	19650
ATOX1	A_73_100683	0.4752	B	-0.103786	0.118267	0.0828	-0.068907	0.154513	0.015276	6437	550	14362
C6orf154	A_73_111304	0.4752	B	0.473823	0.0626264	0.15292	0.315138	0.08182	0.028212	28	1425	11923
ANPEP	A_73_117915	0.4751	B	0.054893	0.0377907	0.55113	0.036509	0.049373	0.101678	2703	2105	1371
EPB41L5	A_73_104784	0.4745	B	-0.122673	-0.0520818	0.72607	-0.081447	-0.062247	0.133953	6958	7151	545
C28H10orf58	A_73_109070	0.4738	B	0.35677	0.0786685	0.19699	0.237287	0.102778	0.036343	144	1073	10268
PARD6G	A_73_104123	0.4732	B	0.279971	0.0830264	0.26386	0.186208	0.108472	0.04868	386	986	7674
SCG5	A_73_104448	0.4732	B	0.0219737	0.0479395	0.54187	0.014615	0.062632	0.09997	3347	1804	1468
FBXO25	A_73_116435	0.4729	B	0.179727	-0.0407681	-0.21513	0.119536	-0.048725	-0.049638	1073	6250	19603
FAM76B	A_73_113800	0.4725	B	-0.196022	-0.0900452	-0.21676	-0.130146	-0.107619	-0.050014	8953	10482	19616
ADAMTS16	A_73_105982	0.4719	B	0.0945747	-0.0650225	0.66512	0.062901	-0.077713	0.122708	2076	8276	705
LNX2	A_73_104729	0.4717	B	-0.067836	0.00882965	-0.1728	-0.045039	0.011536	-0.039871	5467	3255	19270
PPP1R16A	A_73_118522	0.4714	B	-0.0764977	-0.0704086	0.7243	-0.05079	-0.08415	0.133626	5685	8747	549
ACSF3	A_73_115769	0.4705	B	-0.211755	0.112701	0.4233	-0.140592	0.147241	0.078095	9391	603	3031
CETN2	A_73_115055	0.4705	B	0.106857	0.0974614	0.3234	0.07107	0.127331	0.059664	1910	760	5600
DPY19L1	A_73_114028	0.4697	B	-0.215982	0.122283	0.09571	-0.143399	0.159759	0.017658	9497	518	13923
METT5D1	A_73_107387	0.4697	B	-0.0386114	0.120159	0.1562	-0.025636	0.156985	0.028817	4731	541	11790
LIN52	A_73_115373	0.4695	B	-0.00298807	-0.040462	-0.2111	-0.001984	-0.048359	-0.048708	3878	6218	19568
CCDC69	A_73_108118	0.4693	B	0.262862	0.0782324	0.30618	0.174829	0.102209	0.056487	477	1078	6159
LOC100294413	A_73_107193	0.4691	B	-0.365507	0.134749	0.3096	-0.242674	0.176045	0.057118	12372	415	6044
TBR1	A_73_110731	0.4691	B	-0.0502268	0.0875066	-0.04332	-0.033347	0.114325	-0.009995	4985	901	17553
ZNF470	A_73_117232	0.469	B	-0.41011	0.0682021	0.63108	-0.272287	0.089104	0.116428	12852	1289	860
LSM3	A_73_103015	0.4687	B	-0.160435	0.126066	0.1531	-0.106518	0.164702	0.028245	7989	488	11916
WDR18	A_73_117191	0.4683	B	0.372544	0.0767799	0.0707	0.247778	0.100311	0.013043	110	1107	14716
TRIM6-TRIM34	A_73_111590	0.4681	B	-0.114458	-0.0498105	-0.20902	-0.075993	-0.059532	-0.048228	6716	6959	19553
GCHFR	A_73_110541	0.4676	B	-0.460094	-0.0460196	0.80001	-0.305474	-0.055001	0.147594	13195	6642	384
OXA1L	A_73_101131	0.4674	B	-0.0508615	0.110019	0.3515	-0.033769	0.143737	0.064848	5009	622	4758
UNC5A	A_73_103234	0.4671	B	-0.384922	0.119145	0.45021	-0.255564	0.155659	0.083059	12615	548	2545
CMAS	A_73_109901	0.4664	B	0.0570373	0.0810649	-0.0504	0.037935	0.105909	-0.011629	2660	1016	17698
CMAS	A_73_109901	0.4664	B	0.0570373	0.0810649	-0.0504	0.037935	0.105909	-0.011629	2660	1016	17699
ITGA10	A_73_109016	0.4656	B	-0.21734	-0.107788	-0.21586	-0.1443	-0.128825	-0.049806	9531	12030	19609
ADK	A_73_107373	0.4655	B	-0.0604644	0.118121	0.28706	-0.040145	0.154322	0.05296	5262	552	6805
CRYAB	A_73_101765	0.4654	B	0.0572129	-0.121335	0.7046	0.038052	-0.145016	0.129992	2658	13210	596
NALCN	A_73_116835	0.4654	B	0.197921	-0.179894	0.66319	0.131637	-0.215005	0.122352	921	16966	715
GPR174	A_73_116770	0.4653	B	-0.150036	-0.124505	-0.22391	-0.099614	-0.148804	-0.051664	7683	13443	19673
PRMT6	A_73_117835	0.4652	B	0.00924549	-0.0310291	0.66349	0.006149	-0.037085	0.122407	3617	5566	713
TMEM62	A_73_104961	0.4652	B	-0.230104	0.117093	0.0651	-0.152775	0.152978	0.01201	9836	562	14889
EXOC7	A_73_116596	0.4646	B	-0.589039	0.122528	0.1261	-0.391084	0.16008	0.023264	13570	516	12907
GFRA3	A_73_121200	0.4644	B	0.205461	-0.0426847	0.60125	0.136651	-0.051016	0.110925	856	6393	1007
CCDC62	A_73_119657	0.4639	B	-0.143135	-0.0582698	-0.20936	-0.095032	-0.069642	-0.048307	7500	7687	19556
BAI3	A_73_113121	0.4634	B	0.162648	0.0865002	-0.01069	0.108177	0.11301	-0.002467	1226	917	16864
ALDH5	A_73_110484	0.4632	B	-0.225821	0.120833	0.09159	-0.149931	0.157865	0.016897	9735	532	14058
PLEKHG6	A_73_119622	0.463	B	0.0076373	0.114977	0.13282	0.00508	0.150214	0.024504	3648	582	12656
SPC24	A_73_117943	0.4627	B	-0.376755	0.11341	0.05067	-0.250142	0.148167	0.009348	12514	597	15332
TACC3	A_73_103154	0.462	B	-0.162247	0.0631326	-0.09325	-0.107722	0.082481	-0.021516	8040	1406	18354
LOC617841	A_73_118502	0.4615	B	-0.0171345	0.106653	0.04291	-0.011376	0.13934	0.007916	4198	646	15519
HIST1H3D	A_73_112946	0.4615	B	-0.0990901	0.0203612	0.63315	-0.06579	0.026601	0.11681	6302	2748	849
HIBADH	A_73_112021	0.4613	B	-0.0576339	0.120833	0.2093	-0.038265	0.157865	0.038614	5189	533	9784
CYS1	A_73_101119	0.4603	B	0.0518188	-0.116129	0.70292	0.034465	-0.138794	0.129682	2754	12755	602
ZBTB43	A_73_100414	0.4602	B	-0.0768859	-0.18901	-0.22175	-0.051047	-0.2259	-0.051165	5696	17350	19655
POLR3F	A_73_100187	0.4595	B	-0.152266	0.110807	0.0425	-0.101095	0.144766	0.007841	7766	619	15536
GM2A	A_73_107382	0.4588	B	-0.443619	0.131922	0.18092	-0.294535	0.172353	0.033378	13105	445	10850
RBM33	A_73_118262	0.4588	B	-0.113608	-0.118935	-0.22511	-0.075429	-0.142148	-0.051941	6689	13012	19682
CLIP4	A_73_116628	0.4587	B	0.0663677	0.0989001	0.3324	0.044141	0.12921	0.061324	2495	740	5291
FAM57B	A_73_111492	0.4585	B	-0.139064	-0.0452293	-0.20235	-0.09233	-0.054057	-0.046689	7402	6582	19500
PXK	A_73_103510	0.4583	B	0.00407815	-0.0253732	-0.19899	0.002712	-0.030325	-0.045914	3711	5162	19473
PSMF1	A_73_110491	0.458	B	-0.156576	0.0736439	0.5383	-0.103957	0.096214	0.099311	7896	1168	1502
NFAM1	A_73_101159	0.4579	B	-0.235772	-0.110951	-0.21229	-0.156538	-0.132606	-0.048983	9987	12297	19580
NFAM1	A_73_101159	0.4579	B	-0.235772	-0.110951	-0.21229	-0.156538	-0.132606	-0.048983	9987	12297	19581
CYP1B1	A_73_114966	0.4578	B	0.105765	-0.0240343	0.6188	0.070344	-0.028725	0.114162	1918	5079	911
CYP1B1	A_73_114966	0.4578	B	0.105765	-0.0240343	0.6188	0.070344	-0.028725	0.114162	1918	5079	912
AKAP5	A_73_105329	0.4575	B	-0.274831	0.0192683	-0.14345	-0.182471	0.025174	-0.033099	10825	2797	18985
PROM2	A_73_105207	0.4569	B	0.0401558	-0.100576	-0.23185	0.026707	-0.120206	-0.053496	2987	11420	19723
THEM4	A_73_108264	0.4566	B	0.245157	0.0492371	0.4217	0.163053	0.064327	0.077799	572	1770	3066
RAB3GAP1	A_73_114124	0.4565	B	-0.325439	0.123049	0.3943	-0.216071	0.16076	0.072744	11771	513	3644
HSPA12A	A_73_111321	0.4558	B	0.0972257	-0.0638674	0.6576	0.064665	-0.076333	0.121321	2025	8167	746
NETO1	A_73_120209	0.4556	B	0.17961	-0.105894	-0.23604	0.119458	-0.126561	-0.054463	1076	11856	19742
PTPRU	A_73_117827	0.4549	B	-0.311561	0.0366002	0.66489	-0.206857	0.047817	0.122666	11538	2139	708
VEGFB	A_73_104007	0.4548	B	-0.0729563	-0.24301	0.7286	-0.048438	-0.290439	0.134419	5594	18758	537
ZNF774	A_73_120586	0.4547	B	-0.166028	-0.167094	-0.21709	-0.110232	-0.199706	-0.05009	8140	16361	19618
CCAR1	A_73_108101	0.4546	B	-0.208311	-0.0677546	-0.2046	-0.138305	-0.080978	-0.047208	9275	8513	19515
GDI1	A_73_102559	0.4544	B	-0.34173	-0.127699	0.8103	-0.226887	-0.152623	0.149492	12050	13715	376
HELLS	A_73_100296	0.4543	B	-0.283166	-0.00842607	-0.16608	-0.188004	-0.010071	-0.03832	11003	4119	19197
SAMD13	A_73_112717	0.4543	B	-0.0360295	0.0610995	0.52425	-0.023921	0.079825	0.096719	4676	1452	1622
SULF1	A_73_102084	0.4541	B	-0.0912007	-0.018618	0.67934	-0.060552	-0.022252	0.125331	6077	4760	670
GPR176	A_73_101708	0.4539	B	-0.282416	0.122952	0.11256	-0.187506	0.160634	0.020766	10982	514	13345
P2RX4	A_73_111431	0.4536	B	-0.288805	0.12747	0.33308	-0.191748	0.166536	0.06145	11127	481	5271
MYO6	A_73_111686	0.4532	B	-0.227824	-0.113775	-0.21223	-0.151261	-0.13598	-0.048969	9781	12551	19578
TBCK	A_73_107963	0.4529	B	0.0352154	-0.0598365	0.67516	0.023422	-0.071515	0.12456	3076	7833	680
GFM1	A_73_104409	0.4524	B	0.367834	0.0723394	0.20339	0.244645	0.09451	0.037523	118	1203	10007
BRI3BP	A_73_119702	0.4518	B	0.203954	-0.177925	0.6563	0.135649	-0.21265	0.121081	874	16859	754
FZD1	A_73_100213	0.4517	B	0.0899472	0.0534813	0.48803	0.059824	0.069872	0.090037	2143	1650	2003
DCLK1	A_73_115600	0.4516	B	-0.274681	-0.170436	-0.20348	-0.182371	-0.203701	-0.04695	10821	16515	19507
IL2RA	A_73_109472	0.4516	B	0.218996	-0.159798	-0.23785	0.145654	-0.190986	-0.05488	743	15940	19756
ARL1	A_73_115445	0.451	B	-0.238491	0.111294	0.4249	-0.158343	0.145402	0.07839	10039	616	2994
LOC522910	A_73_107539	0.4505	B	0.00629065	0.0928889	-0.01061	0.004184	0.121357	-0.002448	3669	820	16862
MINA	A_73_101944	0.4503	B	-0.122245	0.0376562	-0.1299	-0.081163	0.049197	-0.029972	6940	2111	18846
SLC25A25	A_73_116205	0.45	B	-0.219028	-0.00598895	0.7012	-0.14542	-0.007158	0.129364	9584	3985	609
WDR45L	A_73_109048	0.4498	B	-0.164245	0.0521191	-0.10681	-0.109048	0.068092	-0.024645	8091	1683	18541
FAM46B	A_73_102064	0.4492	B	0.0826814	0.0729212	0.43206	0.054991	0.09527	0.079711	2258	1189	2840
CD14	A_73_105177	0.4491	B	-0.101521	-0.160367	-0.22259	-0.067404	-0.191666	-0.051359	6369	15974	19661
GNG2	A_73_111525	0.449	B	0.140322	-0.00125501	0.57348	0.093328	-0.0015	0.105801	1497	3750	1177
UGCGL2	A_73_106911	0.449	B	-0.321038	-0.0947145	0.79342	-0.213149	-0.1132	0.146378	11696	10900	401
GBE1	A_73_107208	0.448	B	-0.250915	-0.0953796	0.777	-0.166591	-0.113995	0.143349	10324	10965	433
ESPL1	A_73_109053	0.4479	B	0.229078	0.0206898	-0.14587	0.152359	0.027031	-0.033657	683	2735	19009
FN3K	A_73_113098	0.4472	B	-0.343089	0.130008	0.1894	-0.22779	0.169852	0.034942	12071	460	10551
P2RXL1	A_73_112188	0.4468	B	0.094616	0.0918888	0.34093	0.062929	0.12005	0.062898	2074	832	5034
DCAF15	A_73_105637	0.4462	B	0.286279	0.0716872	0.2973	0.190403	0.093657	0.054849	347	1220	6461
YPEL5	A_73_114967	0.4458	B	-0.10285	-0.0487725	-0.2032	-0.068286	-0.058291	-0.046885	6408	6888	19504
RHBDL2	A_73_115913	0.4457	B	-0.0496243	-0.0520402	-0.20804	-0.032947	-0.062197	-0.048002	4971	7148	19543
SLC4A4	A_73_114798	0.4456	B	-0.0519098	-0.0060855	0.64943	-0.034465	-0.007273	0.119813	5030	3992	776
PLCG1	A_73_112491	0.4448	B	0.204348	-0.0853947	-0.22746	0.135911	-0.102061	-0.052483	870	10069	19693
HOXA1	A_73_106302	0.4446	B	-0.299552	-0.0569321	-0.18813	-0.198884	-0.068044	-0.043408	11334	7573	19402
ORMDL3	A_73_102674	0.4445	B	0.212041	0.0513898	0.4269	0.141028	0.067139	0.078759	799	1709	2956
TAGAP	A_73_120624	0.4445	B	-0.166801	0.123515	0.26757	-0.110745	0.161369	0.049364	8161	509	7529
TAGAP	A_73_120624	0.4445	B	-0.166801	0.123515	0.26757	-0.110745	0.161369	0.049364	8161	509	7530
ZFP1	A_73_108596	0.4445	B	-0.0345823	-0.16056	-0.2265	-0.02296	-0.191897	-0.052261	4646	15989	19691
PPAPDC1A	A_73_109098	0.4441	B	-0.0385486	-0.133508	-0.2276	-0.025594	-0.159565	-0.052515	4730	14130	19695
SDPR	A_73_112199	0.4441	B	-0.0166913	-0.0740958	0.69897	-0.011082	-0.088557	0.128953	4187	9106	615
LOC783914	A_73_110504	0.4439	B	-0.111377	-0.0938184	0.73819	-0.073948	-0.112129	0.136189	6632	10827	513
CYB561D2	A_73_108932	0.4436	B	0.0508976	0.0840701	0.4032	0.033852	0.109835	0.074386	2769	963	3431
ANXA1	A_73_114465	0.4435	B	-0.00507263	-0.0786866	-0.22033	-0.003368	-0.094044	-0.050838	3920	9525	19643
LTB	A_73_118125	0.4435	B	-0.249222	-0.154062	-0.207	-0.165468	-0.18413	-0.047762	10285	15596	19535
LANCL2	A_73_119540	0.4431	B	0.0279928	0.0816695	0.42482	0.018618	0.106699	0.078375	3222	1004	2996
LYVE1	A_73_108050	0.4425	B	-0.00158931	-0.227549	0.71085	-0.001055	-0.271961	0.131145	3847	18501	573
FAM124A	A_73_109630	0.442	B	0.215473	0.0836939	0.28548	0.14331	0.109344	0.052668	770	972	6883
QKI	A_73_117099	0.4414	B	-0.194032	-0.0494188	0.7326	-0.128825	-0.059064	0.135157	8896	6936	527
C25H16ORF13	A_73_107164	0.4408	B	-0.199126	0.12479	0.2672	-0.132207	0.163034	0.049296	9036	498	7545
PDZRN4	A_73_101748	0.4402	B	0.143555	0.053282	-0.09425	0.095478	0.069611	-0.021747	1445	1653	18369
CLDN8	A_73_118917	0.4398	B	-0.086508	-0.0515708	-0.20392	-0.057436	-0.061636	-0.047051	5945	7102	19512
CCR4	A_73_110464	0.4395	B	0.155125	0.0331065	-0.12952	0.103173	0.043253	-0.029885	1325	2249	18840
IL12B	A_73_103619	0.4393	B	0.110408	-0.136263	-0.23357	0.073432	-0.162858	-0.053893	1866	14359	19728
ANKRD43	A_73_121295	0.439	B	-0.15825	0.0478703	-0.10962	-0.105068	0.062541	-0.025293	7938	1806	18582
MLC1	A_73_110520	0.438	B	0.234469	0.0512331	-0.08522	0.155944	0.066935	-0.019663	637	1715	18230
METTL7B	A_73_115705	0.4377	B	-0.155393	-0.146712	-0.21611	-0.103171	-0.175346	-0.049864	7861	15123	19612
PHACTR3	A_73_114180	0.4372	B	0.324443	0.0214875	0.43651	0.215786	0.028073	0.080532	221	2707	2744
ABCG2	A_73_111728	0.4369	B	-0.0518797	0.07188	0.49113	-0.034445	0.093909	0.090609	5028	1216	1957
TMEM98	A_73_108666	0.4369	B	0.107278	-0.0850263	-0.22445	0.071351	-0.101621	-0.051788	1903	10038	19680
ZNF182	A_73_109953	0.4364	B	-0.309325	-0.114944	-0.19846	-0.205372	-0.137378	-0.045792	11499	12645	19466
STIL	A_73_104662	0.4362	B	-0.276013	-0.1124	-0.20224	-0.183255	-0.134337	-0.046664	10850	12423	19498
CPOX	A_73_118358	0.436	B	0.0885429	0.0999928	0.27457	0.05889	0.130638	0.050655	2164	727	7266
INSM2	A_73_119591	0.4356	B	-0.114653	0.116624	0.12583	-0.076123	0.152367	0.023214	6725	570	12919
ANP32A	A_73_120876	0.435	B	-0.093626	0.0576028	0.5452	-0.062162	0.075257	0.100584	6148	1543	1428
DGKZ	A_73_113624	0.4341	B	-0.504548	0.0628062	-0.0508	-0.334988	0.082055	-0.011721	13390	1417	17706
RFT1	A_73_100780	0.434	B	0.31271	-0.0699053	-0.21459	0.207983	-0.083549	-0.049513	255	8703	19599
GLIPR1	A_73_117024	0.4338	B	-0.112805	-0.0890418	-0.2137	-0.074896	-0.10642	-0.049308	6665	10405	19593
GIF	A_73_117414	0.4336	B	-0.0631894	-0.0774886	-0.21389	-0.041954	-0.092612	-0.049352	5330	9418	19595
KIF9	A_73_111442	0.4316	B	-0.261681	0.10512	0.03336	-0.173739	0.137336	0.006155	10573	665	15780
PTGR2	A_73_116067	0.4303	B	0.0486055	0.0611965	0.4741	0.032327	0.079952	0.087467	2814	1449	2181
ABHD5	A_73_102272	0.4297	B	-0.0057448	-0.00181238	0.62206	-0.003814	-0.002166	0.114764	3936	3776	898
PPAP2C	A_73_112808	0.4297	B	-0.341119	-0.153082	0.80571	-0.226482	-0.18296	0.148645	12041	15536	381
XAB2	A_73_113988	0.4291	B	0.276969	-0.0732399	0.5837	0.184211	-0.087534	0.107687	396	9027	1108
SUCNR1	A_73_121069	0.429	B	0.0909469	0.0969346	0.28856	0.060488	0.126642	0.053236	2128	769	6764
TMEM16J	A_73_100837	0.4286	B	0.00277644	0.0935464	0.00817	0.001847	0.122216	0.001507	3745	809	16461
MIR145	A_73_106160	0.4283	B	0.211895	-0.0543527	-0.20864	0.140931	-0.064961	-0.048141	801	7353	19548
UXS1	A_73_110235	0.4282	B	0.208484	0.0831089	0.27851	0.138662	0.10858	0.051382	830	984	7132
BTK	A_73_106226	0.4275	B	-0.223608	-0.107039	-0.20522	-0.148461	-0.12793	-0.047351	9689	11960	19522
NUDT13	A_73_102398	0.4273	B	0.00455655	-0.11813	0.70764	0.003031	-0.141186	0.130553	3703	12937	585
KLHL24	A_73_108504	0.4271	B	-0.103733	0.0110497	-0.1547	-0.068872	0.014436	-0.035695	6435	3125	19088
FOXL1	A_73_114520	0.4269	B	0.382901	0.047414	-0.04969	0.254667	0.061945	-0.011465	94	1823	17688
MREG	A_73_115353	0.4263	B	-0.0136576	-0.234757	-0.19881	-0.009068	-0.280574	-0.045872	4130	18634	19471
LOC514792	A_73_112775	0.4262	B	0.255082	0.0599035	0.35819	0.169654	0.078262	0.066082	512	1485	4581
PDHX	A_73_101512	0.4262	B	0.00385106	0.00979071	-0.1591	0.002561	0.012791	-0.03671	3715	3192	19135
OTUD6A	A_73_121026	0.4257	B	0.130778	-0.41835	0.18932	0.08698	-0.5	0.034928	1600	19265	10556
TMEM132B	A_73_117155	0.4256	B	-0.136949	-0.0269445	0.69117	-0.090926	-0.032203	0.127514	7348	5263	632
ZNF525	A_73_112601	0.4256	B	0.309705	0.0788188	0.12969	0.205984	0.102975	0.023927	260	1071	12789
MTP18	A_73_110004	0.4255	B	-0.0927218	-0.2308	0.7298	-0.061561	-0.275846	0.134641	6120	18565	536
CLCN5	A_73_101437	0.4247	B	0.0740383	-0.142612	-0.22829	0.049243	-0.170445	-0.052674	2376	14833	19701
LHCGR	A_73_101630	0.4231	B	-0.106097	-0.138151	-0.21696	-0.070442	-0.165115	-0.05006	6500	14508	19617
RBMS2	A_73_117841	0.4231	B	-0.237081	-0.115787	0.77304	-0.157407	-0.138386	0.142618	10014	12727	440
PIWIL4	A_73_100512	0.4225	B	0.0878842	-0.209477	-0.21478	0.058452	-0.250361	-0.049557	2174	18071	19601
GEMIN7	A_73_118779	0.4211	B	-0.141584	0.0911414	0.45218	-0.094003	0.119074	0.083423	7463	841	2514
GEMIN7	A_73_118779	0.4211	B	-0.141584	0.0911414	0.45218	-0.094003	0.119074	0.083423	7463	841	2515
SPATA6	A_73_104065	0.421	B	-0.0760441	-0.0648934	-0.20505	-0.050488	-0.077559	-0.047312	5669	8267	19520
EXOC6	A_73_110561	0.4208	B	-0.297765	0.119672	0.1299	-0.197697	0.156349	0.023965	11291	547	12781
MYO1D	A_73_116805	0.4208	B	-0.197257	-0.029664	0.70915	-0.130966	-0.035454	0.130831	8985	5464	577
AGA	A_73_114684	0.4207	B	-0.17644	0.118543	0.2958	-0.117145	0.154873	0.054572	8435	549	6519
MTFMT	A_73_116512	0.4197	B	0.281763	0.0269115	0.43803	0.1874	0.035159	0.080812	375	2469	2721
FBXO31	A_73_115495	0.4194	B	-0.166863	-0.0448238	0.7137	-0.110787	-0.053572	0.131671	8165	6555	567
LOC521092	A_73_108370	0.4193	B	-0.171208	-0.193589	-0.2009	-0.113672	-0.231372	-0.046355	8289	17523	19486
MYT1	A_73_111456	0.419	B	-0.0272103	-0.137722	-0.22161	-0.018066	-0.164601	-0.051133	4461	14478	19654
SLC6A15	A_73_111816	0.4175	B	-0.104954	0.106327	0.0682	-0.069683	0.138914	0.012582	6474	649	14793
LRAT	A_73_107724	0.4174	B	-0.140937	0.111436	0.33753	-0.093573	0.145588	0.062271	7445	614	5135
SNTB1	A_73_108167	0.4165	B	0.00699196	0.0496247	-0.0995	0.00465	0.064833	-0.022958	3657	1756	18453
PCYOX1L	A_73_101667	0.4163	B	-0.241405	0.11461	0.10265	-0.160278	0.149735	0.018938	10097	586	13705
EPHX1	A_73_117895	0.416	B	0.0952091	-0.159321	0.68221	0.063323	-0.190416	0.125861	2061	15915	663
ATPGD1	A_73_109923	0.4159	B	-0.0407509	0.103313	0.33	-0.027056	0.134975	0.060882	4775	693	5363
SIGMAR1	A_73_109085	0.4145	B	0.0375855	-0.0348799	0.6384	0.024998	-0.041687	0.117778	3031	5849	832
CCL5	A_73_100958	0.414	B	-0.293529	-0.0338216	-0.16935	-0.194885	-0.040423	-0.039075	11208	5770	19231
HMBOX1	A_73_102215	0.4137	B	-0.244913	-0.131573	-0.2009	-0.162607	-0.157253	-0.046355	10183	13984	19487
C15orf33	A_73_116929	0.4135	B	0.37335	-0.0298832	-0.17548	0.248314	-0.035716	-0.040489	109	5483	19294
LIN7B	A_73_116707	0.4134	B	-0.204131	0.120598	0.26555	-0.13553	0.157558	0.048991	9164	536	7613
SLC25A21	A_73_105285	0.4134	B	0.0121427	0.031042	0.55306	0.008076	0.040556	0.102034	3543	2313	1353
MIDN	A_73_120124	0.4131	B	-0.0763824	0.0941437	0.40215	-0.050713	0.122996	0.074193	5680	798	3462
RPE	A_73_112410	0.4129	B	0.205204	-0.199516	0.63884	0.13648	-0.238456	0.11786	860	17749	829
TOB2	A_73_114407	0.4129	B	0.103008	0.047409	0.47601	0.068511	0.061939	0.087819	1961	1824	2154
KRT5	A_73_101433	0.4125	B	0.132107	0.0966982	0.14661	0.087864	0.126334	0.027048	1582	772	12146
TOMM40L	A_73_101208	0.4123	B	0.00248174	-0.177686	0.71098	0.001651	-0.212365	0.131169	3756	16846	572
LRIG2	A_73_121297	0.4117	B	-0.169597	-0.108406	-0.20653	-0.112602	-0.129564	-0.047654	8242	12087	19531
MCM8	A_73_105264	0.4114	B	-0.314988	0.0298934	-0.11256	-0.209132	0.039055	-0.025972	11591	2357	18617
ASPH	A_73_109524	0.4106	B	0.278918	0.0725621	0.2547	0.185507	0.0948	0.04699	390	1197	8010
TNFRSF11B	A_73_116746	0.4106	B	0.10094	0.0675486	0.41438	0.067135	0.08825	0.076449	1985	1303	3202
C1orf105	A_73_105125	0.4098	B	-0.316953	-0.0172633	-0.1554	-0.210437	-0.020633	-0.035856	11633	4672	19097
PSPH	A_73_117821	0.4098	B	0.213006	-0.166917	0.63776	0.14167	-0.199494	0.11766	791	16351	834
RFXANK	A_73_114890	0.4087	B	-0.249417	0.0783612	0.52835	-0.165597	0.102377	0.097475	10289	1077	1582
LOC518393	A_73_111213	0.4082	B	0.186174	0.0872088	0.07963	0.123824	0.113936	0.014691	1016	905	14463
PNPO	A_73_107775	0.4081	B	0.291113	-0.0798691	0.57392	0.193618	-0.095457	0.105883	324	9601	1173
LOC100289355	A_73_118907	0.4079	B	0.0778932	0.0234862	0.53859	0.051807	0.030684	0.099364	2326	2619	1496
IQCE	A_73_110965	0.4076	B	-0.161674	0.112193	0.1116	-0.107341	0.146578	0.020589	8024	609	13386
HOMER1	A_73_106425	0.4075	B	-0.364125	-0.103722	-0.1824	-0.241756	-0.123965	-0.042086	12357	11684	19358
FABP5	A_73_108876	0.4071	B	-0.0580999	-0.0342005	0.6671	-0.038575	-0.040875	0.123073	5197	5799	696
PFKL	A_73_109643	0.407	B	-0.0536721	-0.21193	0.7194	-0.035635	-0.253293	0.132722	5079	18132	559
CDC42EP3	A_73_109752	0.4065	B	-0.187779	0.0559822	0.5673	-0.124674	0.073139	0.104661	8714	1571	1232
CLDN10	A_73_106401	0.4061	B	0.098948	0.0936895	0.27242	0.06581	0.122403	0.050259	2004	804	7340
NFYC	A_73_109518	0.4061	B	-0.328423	0.12474	0.239	-0.218052	0.162969	0.044093	11823	499	8574
LOC511316	A_73_112875	0.4058	B	-0.248134	0.077836	-0.03628	-0.164745	0.101691	-0.008371	10261	1084	17397
ZNF18	A_73_107441	0.4054	B	-0.269337	-0.0210628	-0.1617	-0.178823	-0.025174	-0.03731	10720	4898	19156
LAT2	A_73_108381	0.4053	B	-0.25572	-0.155931	-0.19597	-0.169782	-0.186365	-0.045217	10437	15719	19447
LAT2	A_73_108381	0.4053	B	-0.25572	-0.155931	-0.19597	-0.169782	-0.186365	-0.045217	10437	15719	19448
GPC4	A_73_109614	0.4047	B	-0.291742	0.0879415	-0.00904	-0.193698	0.114893	-0.002086	11165	890	16833
C10H15orf44	A_73_119301	0.4046	B	0.230513	-0.100049	0.61067	0.153314	-0.119576	0.112663	670	11375	967
gzmA	A_73_103572	0.4045	B	0.407422	0.058681	0.17085	0.270975	0.076665	0.03152	71	1513	11233
CCR8	A_73_116896	0.4044	B	-0.179277	0.113049	0.11942	-0.119029	0.147695	0.022032	8494	600	13115
ENPEP	A_73_103284	0.4041	B	0.128717	0.0852956	0.30664	0.085609	0.111436	0.056572	1629	937	6144
SPATS2	A_73_101392	0.4035	B	0.102004	0.0476296	0.47046	0.067843	0.062227	0.086795	1969	1814	2227
ERMN	A_73_119338	0.4032	B	0.00975127	-0.0757477	-0.20853	0.006486	-0.090532	-0.048115	3604	9266	19547
LOC616035	A_73_109620	0.4032	B	0.324036	0.0684793	0.04988	0.215515	0.089466	0.009202	225	1284	15352
IGSF6	A_73_105595	0.4025	B	0.181941	-0.093537	-0.2174	0.121009	-0.111793	-0.050162	1054	10799	19622
MLXIPL	A_73_103910	0.4024	B	0.186566	-0.0574445	0.59807	0.124084	-0.068656	0.110338	1014	7613	1019
PTPRZ1	A_73_117809	0.4024	B	0.203309	0.0427939	0.43023	0.13522	0.055909	0.079373	878	1951	2881
AGPAT5	A_73_104140	0.402	B	0.183652	0.0543639	0.406	0.122146	0.071025	0.074903	1041	1626	3376
BAI1	A_73_118864	0.4018	B	0.179726	-0.0116471	-0.16968	0.119535	-0.01392	-0.039151	1074	4323	19233
EXOC1	A_73_104828	0.4011	B	0.0569861	-0.0794742	-0.21088	0.037901	-0.094985	-0.048657	2661	9575	19565
HMOX1	A_73_116548	0.4009	B	-0.206694	0.0589024	0.5635	-0.137232	0.076954	0.10396	9229	1508	1266
ANKRD16	A_73_119560	0.4008	B	-0.0725256	0.0237631	0.5924	-0.048152	0.031046	0.109292	5581	2600	1048
NENF	A_73_108448	0.4007	B	-0.639346	-0.278158	-0.0713	-0.424486	-0.332447	-0.016451	13605	19092	18031
SCPEP1	A_73_114352	0.4007	B	0.335773	0.0604003	0.2604	0.223321	0.078911	0.048041	194	1474	7807
NR3C1	A_73_118430	0.4003	B	0.261298	-0.0577183	-0.1996	0.173789	-0.068983	-0.046055	485	7631	19480
PCDH17	A_73_104944	0.4003	B	0.0109703	0.104424	0.14306	0.007296	0.136427	0.026393	3569	678	12276
KIAA1324	A_73_118886	0.4002	B	-0.0730693	-0.146011	-0.21303	-0.048513	-0.174509	-0.049153	5595	15073	19586
NPY1R	A_73_114771	0.3998	B	-0.0149199	0.101533	0.08737	-0.009906	0.132651	0.016119	4156	711	14188
CDK5R1	A_73_106201	0.3997	B	-0.0261033	-0.173551	-0.21277	-0.017331	-0.207424	-0.049093	4432	16658	19585
TCF19	A_73_111694	0.3995	B	-0.201953	0.0641074	-0.06406	-0.134084	0.083755	-0.014781	9105	1382	17901
LPAR4	A_73_118548	0.3993	B	-0.0969116	-0.0680883	-0.19865	-0.064343	-0.081377	-0.045836	6243	8543	19468
NPAS2	A_73_103046	0.3993	B	-0.0574945	0.0726367	-0.04557	-0.038173	0.094898	-0.010515	5186	1196	17604
FASTKD1	A_73_110724	0.3991	B	0.199056	0.0862156	0.1095	0.132391	0.112638	0.020202	913	923	13463
APOB	A_73_116693	0.3986	B	-0.127304	-0.0392981	-0.18289	-0.084522	-0.046968	-0.042199	7085	6129	19363
GALNT12	A_73_104532	0.3985	B	-0.171116	-0.0935666	-0.2001	-0.11361	-0.111828	-0.04617	8287	10800	19482
YWHAE	A_73_114046	0.398	B	-0.148473	0.0507469	-0.0894	-0.098577	0.066299	-0.020628	7640	1732	18294
CCL24	A_73_114373	0.3977	B	-0.122754	-0.144488	0.7412	-0.081501	-0.172688	0.136744	6962	14968	507
CCDC86	A_73_119580	0.3975	B	-0.337207	-0.285355	-0.11985	-0.223884	-0.341048	-0.027654	11965	19135	18727
CORO2A	A_73_115635	0.3975	B	0.607002	-0.000341464	-0.06145	0.403715	-0.000408	-0.014179	3	3702	17864
A4GNT	A_73_119091	0.3971	B	0.0241007	-0.124202	-0.2178	0.016029	-0.148443	-0.050254	3303	13429	19626
ZEB2	A_73_112920	0.3967	B	-0.148738	-0.181946	-0.2002	-0.098752	-0.217457	-0.046193	7650	17064	19483
TRPM2	A_73_120676	0.3966	B	-0.312728	-0.204969	-0.17394	-0.207632	-0.244973	-0.040134	11558	17926	19283
HMGCL	A_73_121377	0.3964	B	0.0137591	0.0144918	0.57531	0.009151	0.018933	0.106139	3513	2983	1164
LOC520402	A_73_106693	0.3963	B	0.0104096	0.0287983	-0.12439	0.006923	0.037624	-0.028701	3585	2401	18785
TFCP2	A_73_119765	0.3955	B	-0.14202	0.0465171	0.5682	-0.094292	0.060773	0.104827	7474	1849	1224
ALG9	A_73_106071	0.3954	B	-0.0960247	0.0789509	0.46023	-0.063754	0.103147	0.084908	6229	1066	2378
HPS3	A_73_104273	0.3953	B	0.486053	0.044954	0.10344	0.323273	0.058731	0.019084	20	1893	13674
DNAJC4	A_73_108111	0.3952	B	-0.0393862	-0.00564178	0.62443	-0.02615	-0.006743	0.115201	4751	3967	892
SPRY4	A_73_103483	0.3946	B	-0.0981436	-0.0725023	0.70536	-0.065161	-0.086653	0.130132	6278	8965	591
SERINC5	A_73_119905	0.3945	B	-0.0774776	-0.137818	-0.21134	-0.05144	-0.164717	-0.048764	5713	14483	19571
SLC22A1	A_73_116725	0.3943	B	-0.00112459	-0.236905	-0.18908	-0.000747	-0.283142	-0.043627	3836	18670	19407
DHDH	A_73_101431	0.394	B	-0.465914	0.125534	0.2858	-0.309338	0.164006	0.052727	13234	491	6872
NOS1	A_73_109742	0.3917	B	0.11089	0.063345	-0.04936	0.073752	0.082759	-0.011389	1856	1399	17681
LOC783452	A_73_103636	0.3911	B	0.299731	0.0664282	0.24632	0.19935	0.086787	0.045444	290	1329	8309
MAN2C1	A_73_103164	0.3909	B	-0.369374	0.0158617	-0.11541	-0.245241	0.020723	-0.026629	12417	2937	18660
TWIST1	A_73_100106	0.3909	B	0.189525	-0.155936	0.63885	0.126052	-0.18637	0.117861	995	15720	828
UNC45B	A_73_116830	0.3905	B	0.101879	-0.0167763	0.5843	0.06776	-0.020051	0.107798	1971	4637	1101
CREB5	A_73_113841	0.3894	B	-0.140872	-0.0988485	0.73004	-0.09353	-0.118141	0.134685	7444	11268	535
KCNIP2	A_73_109886	0.3888	B	-0.0731287	0.108087	0.259	-0.048553	0.141213	0.047783	5596	634	7865
DMBT1	A_73_116362	0.3883	B	0.0546105	-0.0802133	-0.2072	0.036321	-0.095869	-0.047808	2706	9631	19536
TRUB1	A_73_110442	0.3868	B	0.35136	0.0390815	-0.05732	0.233689	0.051059	-0.013226	150	2056	17804
CEP110	A_73_101051	0.3865	B	0.0634382	-0.0643027	-0.20056	0.042193	-0.076853	-0.046276	2556	8210	19485
SLC38A3	A_73_103083	0.3865	B	0.0901273	0.0883515	0.29551	0.059943	0.115429	0.054519	2140	884	6527
GREM1	A_73_115318	0.3862	B	-0.440128	0.0243049	-0.09551	-0.292217	0.031754	-0.022037	13084	2571	18395
HSDL2	A_73_110565	0.3862	B	0.284323	0.0641462	0.00887	0.189102	0.083805	0.001636	357	1381	16432
LOC781235	A_73_119174	0.3861	B	-0.212901	0.0601325	0.5544	-0.141353	0.078561	0.102281	9419	1481	1341
KCNA2	A_73_119018	0.3858	B	0.02265	0.00595608	-0.14926	0.015064	0.007781	-0.03444	3336	3395	19045
FKBP5	A_73_117912	0.3857	B	-0.250843	0.0449698	-0.0883	-0.166544	0.058752	-0.020374	10320	1891	18275
BEND7	A_73_114095	0.3855	B	-0.0424239	0.106575	0.2234	-0.028167	0.139237	0.041215	4816	647	9236
HORMAD1	A_73_107377	0.3854	B	0.381297	0.0585291	0.06704	0.253599	0.076467	0.012368	98	1515	14832
NOBOX	A_73_118898	0.3854	B	-0.13343	0.0720413	0.49204	-0.088589	0.09412	0.090776	7249	1211	1944
TFR2	A_73_103174	0.3848	B	0.139898	-0.0559039	-0.19655	0.093046	-0.066815	-0.045351	1501	7496	19457
CYM	A_73_109890	0.3846	B	0.225209	0.0808935	0.18321	0.149786	0.105685	0.0338	709	1021	10748
ENC1	A_73_107250	0.3844	B	-0.167672	0.0839467	0.46395	-0.111324	0.109674	0.085594	8191	967	2334
TNFAIP6	A_73_106214	0.3843	B	-0.00793289	-0.164878	0.70457	-0.005267	-0.197057	0.129986	3987	16234	597
OR52M1	A_73_104624	0.3841	B	0.0894898	0.08981	0.2804	0.059519	0.117334	0.051731	2147	861	7071
LOC786832	A_73_102043	0.3829	B	0.171861	0.0854197	0.10282	0.114304	0.111598	0.018969	1141	934	13703
MX2	A_73_115858	0.3828	B	-0.150654	-0.0331796	-0.17281	-0.100025	-0.039655	-0.039873	7705	5730	19271
HACL1	A_73_113539	0.3826	B	-0.0607277	0.0300324	-0.1171	-0.040319	0.039236	-0.027019	5267	2353	18686
LRRC49	A_73_115924	0.3826	B	0.244236	0.0772842	0.09558	0.162441	0.10097	0.017634	577	1095	13930
SYCE2	A_73_120446	0.3823	B	0.265741	0.0597794	0.3102	0.176743	0.0781	0.057229	460	1489	6030
CLDN7	A_73_108585	0.3818	B	0.159578	0.0638966	0.3704	0.106135	0.083479	0.068335	1270	1384	4234
LOC100289615	A_73_102123	0.3817	B	-0.288591	-0.151999	-0.18599	-0.191606	-0.181665	-0.042914	11121	15468	19385
EML2	A_73_118443	0.3815	B	-0.0989927	-0.0235737	0.65918	-0.065725	-0.028175	0.121612	6300	5040	736
UCP3	A_73_108686	0.3812	B	-0.0105999	0.0858306	0.0126	-0.007038	0.112135	0.002325	4056	927	16336
SH3BGRL	A_73_101871	0.38	B	-0.0215075	0.0955785	0.3249	-0.01428	0.124871	0.059941	4311	784	5547
POLA1	A_73_119811	0.3797	B	0.0351158	0.0997199	0.19488	0.023355	0.130281	0.035953	3078	730	10359
FKBP1B	A_73_116263	0.3795	B	0.116052	0.0800948	0.02261	0.077186	0.104642	0.004171	1789	1044	16068
ZFAT	A_73_106543	0.379	B	0.256169	-0.0758712	-0.20174	0.170377	-0.090679	-0.046548	507	9278	19494
PPP1R9A	A_73_113549	0.3789	B	0.087601	-0.0820471	-0.20574	0.058263	-0.09806	-0.047471	2181	9797	19528
PIK3IP1	A_73_104654	0.3782	B	-0.0501103	0.0978224	0.3268	-0.03327	0.127802	0.060291	4982	757	5484
MAT1A	A_73_104924	0.3778	B	0.125632	0.072947	-0.00716	0.083558	0.095303	-0.001652	1664	1187	16793
ALG6	A_73_120921	0.3775	B	-0.0431276	0.098451	0.08403	-0.028634	0.128624	0.015503	4828	747	14322
VAT1L	A_73_102168	0.3772	B	-0.167707	-0.0446969	0.69816	-0.111347	-0.05342	0.128804	8192	6545	617
SEZ6	A_73_105608	0.3768	B	-0.106698	-0.238506	-0.17507	-0.070841	-0.285055	-0.040395	6510	18696	19293
BAX	A_73_114496	0.3766	B	-0.0507395	-0.113752	0.70525	-0.033688	-0.135953	0.130112	5002	12547	593
HTR1F	A_73_102739	0.3762	B	0.260077	0.0746166	0.1046	0.172976	0.097485	0.019298	491	1150	13644
CORO1B	A_73_116801	0.3758	B	0.0296741	0.0711876	0.41373	0.019736	0.093005	0.076329	3183	1232	3214
C4orf19	A_73_110304	0.3754	B	0.168534	0.0844374	0.21601	0.112091	0.110315	0.039852	1167	953	9539
HAAO	A_73_120459	0.3753	B	0.193842	0.00981059	-0.13433	0.128924	0.012817	-0.030995	954	3190	18891
ANO10	A_73_112419	0.3753	B	0.0956843	-0.0139399	0.57642	0.063639	-0.016661	0.106344	2051	4459	1159
RNASE1	A_73_110705	0.3751	B	-0.00206123	-0.317962	-0.11205	-0.001369	-0.380019	-0.025854	3856	19226	18611
KIF18A	A_73_118781	0.3747	B	0.396046	0.0550611	0.0867	0.263409	0.071936	0.015995	86	1602	14210
SLC2A6	A_73_104111	0.3744	B	-0.0280713	0.0762186	0.42311	-0.018638	0.099577	0.07806	4479	1118	3036
TRAF3IP3	A_73_116366	0.3741	B	-0.202324	-0.0977214	-0.19106	-0.134331	-0.116794	-0.044084	9113	11173	19419
HLA-H	A_73_110205	0.3733	B	0.241264	0.0556758	0.33981	0.160464	0.072739	0.062692	596	1581	5077
SERPINF2	A_73_106208	0.3733	B	-0.045354	-0.110252	-0.20551	-0.030112	-0.13177	-0.047418	4880	12244	19524
LOC782162	A_73_113328	0.373	B	-0.322559	0.0508892	0.60185	-0.214159	0.066485	0.111035	11722	1726	1003
CHAD	A_73_113553	0.3728	B	-0.171777	0.00213525	0.64692	-0.114049	0.00279	0.11935	8307	3589	783
GKN1	A_73_107393	0.3728	B	0.0922995	0.0129252	-0.13485	0.061388	0.016886	-0.031115	2112	3055	18897
MBOAT2	A_73_118887	0.3728	B	-0.146064	-0.0669808	0.70749	-0.096978	-0.080054	0.130525	7580	8438	586
H6C4ORF31	A_73_106352	0.3727	B	-0.310046	0.0957735	0.45935	-0.205851	0.125125	0.084745	11512	783	2392
CXCL5	A_73_106079	0.3726	B	-0.0561207	-0.0745272	-0.19565	-0.037261	-0.089073	-0.045143	5153	9149	19445
DCBLD1	A_73_113083	0.3724	B	-0.121186	0.101016	0.34358	-0.08046	0.131975	0.063387	6914	717	4969
LYPD3	A_73_116891	0.3721	B	-0.0762052	0.0782284	-0.0161	-0.050595	0.102203	-0.003715	5672	1079	16974
LOC514701	A_73_115194	0.3714	B	0.12165	-0.117378	-0.21247	0.080909	-0.140286	-0.049024	1723	12865	19582
RAMP2	A_73_104219	0.3714	B	-0.103408	-0.0647696	0.693	-0.068656	-0.077411	0.127852	6427	8257	629
DNMT3B	A_73_116910	0.3712	B	-0.291525	0.107116	0.1033	-0.193554	0.139944	0.019058	11163	643	13686
OSGEPL1	A_73_100873	0.3711	B	-0.140343	0.0735726	0.48027	-0.093179	0.096121	0.088605	7433	1171	2098
CYSLTR2	A_73_119271	0.3704	B	0.306104	0.0554899	-0.00545	0.203589	0.072496	-0.001258	270	1590	16749
HSPA2	A_73_119652	0.3703	B	-0.36731	0.0755957	-0.01579	-0.243871	0.098764	-0.003643	12391	1129	16964
MRPS18C	A_73_104008	0.3703	B	-0.288534	0.0904155	0.4729	-0.191568	0.118125	0.087245	11120	854	2195
OPRL1	A_73_102217	0.3701	B	0.0471949	-0.0801544	-0.20132	0.031389	-0.095798	-0.046452	2843	9623	19491
SDR16C5	A_73_112816	0.37	B	0.0917775	0.0598532	-0.04825	0.061041	0.078197	-0.011133	2115	1486	17655
NCAN	A_73_110200	0.3699	B	0.0290596	-0.12091	-0.2097	0.019327	-0.144508	-0.048385	3200	13177	19557
SCN9A	A_73_100069	0.3699	B	-0.355861	0.0524035	-0.06107	-0.236269	0.068464	-0.014091	12245	1678	17858
CEBPA	A_73_109326	0.3698	B	-0.260715	0.113851	0.3074	-0.173098	0.148743	0.056712	10545	593	6113
PCGF6	A_73_114915	0.3698	B	0.0774744	-0.0585922	-0.19274	0.051528	-0.070028	-0.044472	2333	7722	19429
PKP2	A_73_104325	0.3685	B	-0.0250451	-0.0109975	-0.15858	-0.016628	-0.013144	-0.03659	4406	4270	19131
RINT1	A_73_111710	0.3685	B	-0.139867	0.0971084	0.3757	-0.092863	0.126869	0.069313	7422	765	4099
CHRNA3	A_73_102741	0.3682	B	0.0736845	-0.121176	-0.21082	0.049007	-0.144826	-0.048644	2381	13198	19564
UGT8	A_73_101827	0.3682	B	0.234249	-0.151936	-0.21315	0.155798	-0.18159	-0.049181	640	15463	19588
GNA14	A_73_114667	0.368	B	-0.0952358	-0.115122	-0.20121	-0.063231	-0.137591	-0.046426	6194	12664	19490
INSC	A_73_101222	0.3678	B	0.167416	0.080985	0.24347	0.111348	0.105805	0.044918	1180	1017	8403
CA6	A_73_111210	0.3676	B	0.0614835	0.0951966	0.17491	0.040892	0.124372	0.032269	2582	789	11077
SBF1	A_73_105961	0.3676	B	-0.204811	0.108362	0.32815	-0.135981	0.141571	0.06054	9182	631	5439
UQCRQ	A_73_115887	0.3676	B	-0.0721444	-0.208725	0.7113	-0.047899	-0.249463	0.131228	5570	18052	571
TMEM161B	A_73_103842	0.3673	B	-0.249216	-0.0545521	-0.1706	-0.165464	-0.065199	-0.039363	10284	7374	19246
RNASEH2A	A_73_100276	0.367	B	-0.340441	0.0842928	0.51003	-0.226031	0.110126	0.094095	12024	959	1763
BATF	A_73_118726	0.3669	B	0.0445406	-0.0918055	-0.2039	0.029624	-0.109723	-0.047047	2896	10613	19510
PC	A_73_100651	0.3669	B	0.00575337	0.0989261	0.2311	0.003827	0.129244	0.042636	3686	739	8917
C13H20orf195	A_73_117370	0.3661	B	0.0526573	-0.126863	-0.20999	0.035022	-0.151624	-0.048452	2735	13653	19558
DCI	A_73_112647	0.3656	B	-0.0199474	-0.0442098	0.6476	-0.013244	-0.052838	0.119476	4265	6500	782
FKBP10	A_73_112840	0.3655	B	-0.185416	-0.108927	0.73755	-0.123104	-0.130187	0.136071	8655	12133	515
PAFAH2	A_73_107383	0.3652	B	0.107684	-0.0356053	0.59266	0.071621	-0.042554	0.10934	1893	5891	1046
TRPV5	A_73_103112	0.3652	B	0.305033	0.0486722	-0.02744	0.202876	0.063589	-0.006331	276	1785	17212
OR2V2	A_73_103648	0.3648	B	0.168346	0.0833858	0.12654	0.111966	0.108941	0.023345	1168	981	12894
CCT6A	A_73_101098	0.3643	B	-0.0977486	-0.0157355	0.6429	-0.064899	-0.018807	0.118609	6270	4576	810
NUDT18	A_73_107811	0.364	B	0.0959947	0.0882967	0.2486	0.063846	0.115357	0.045864	2042	885	8223
REXO2	A_73_107904	0.3639	B	-0.0760241	0.0818489	0.4152	-0.050475	0.106933	0.0766	5668	1003	3181
ADAMTS14	A_73_108075	0.3638	B	-0.159384	0.0964737	0.06001	-0.105821	0.12604	0.011071	7967	775	15044
KRT6A	A_73_111988	0.3635	B	-0.38232	0.0318369	0.65073	-0.253837	0.041594	0.120053	12586	2291	772
TWF2	A_73_103671	0.3635	B	-0.221087	-0.0467552	0.7092	-0.146788	-0.055881	0.13084	9628	6708	575
LOC615708	A_73_118613	0.3631	B	-0.0935753	-0.112346	-0.19953	-0.062128	-0.134273	-0.046039	6146	12418	19479
HEATR7A	A_73_106989	0.363	B	-0.265536	0.0974122	0.42641	-0.176299	0.127266	0.078668	10655	761	2963
SEC22C	A_73_109954	0.3629	B	0.092404	-0.0456073	0.6077	0.061458	-0.054509	0.112115	2111	6616	979
GJD4	A_73_111934	0.3627	B	0.165864	-0.241243	-0.18233	0.110316	-0.288327	-0.04207	1190	18736	19357
PROCR	A_73_114743	0.3626	B	-0.0974691	-0.209119	0.71646	-0.064713	-0.249933	0.13218	6263	18063	564
BEST4	A_73_104026	0.3624	B	-0.0866318	-0.137342	-0.20141	-0.057518	-0.164147	-0.046472	5947	14452	19492
FBXL8	A_73_117368	0.3619	B	-0.212396	0.0811601	0.475	-0.141018	0.106034	0.087633	9404	1014	2166
LOC526426	A_73_105781	0.3617	B	0.0561935	-0.067565	-0.19391	0.037374	-0.080752	-0.044742	2678	8489	19434
GTDC1	A_73_114509	0.3615	B	-0.147696	0.0953562	0.05783	-0.098061	0.12458	0.010669	7621	787	15115
LDHD	A_73_116863	0.3614	B	0.0963291	0.0814702	0.3043	0.064068	0.106439	0.05614	2039	1008	6217
ROBO1	A_73_102713	0.3614	B	-0.222744	0.0561599	0.55376	-0.147888	0.073371	0.102163	9670	1569	1347
DCX	A_73_114908	0.3611	B	-0.066523	0.00721899	0.60015	-0.044167	0.009431	0.110722	5427	3334	1009
TRDMT1	A_73_118963	0.3608	B	0.292892	-0.110342	-0.2054	0.194802	-0.131878	-0.047393	316	12254	19523
HLCS	A_73_106145	0.3607	B	0.0553256	0.0390886	0.48887	0.036797	0.051068	0.090192	2699	2055	1989
ARHGAP20	A_73_113361	0.3606	B	0.181521	-0.136695	-0.21119	0.120729	-0.163374	-0.048729	1057	14402	19569
SLC25A19	A_73_105854	0.3606	B	-0.118449	-0.0147796	0.6467	-0.078642	-0.017664	0.11931	6830	4510	784
ILVBL	A_73_105786	0.3605	B	-0.218322	-0.131576	0.75082	-0.144952	-0.157256	0.138519	9558	13985	487
UPK3B	A_73_117678	0.3604	B	-0.105573	0.039962	-0.09229	-0.070094	0.052209	-0.021295	6489	2023	18338
STMN2	A_73_111841	0.3601	B	-0.0988075	0.0937965	0.05909	-0.065602	0.122543	0.010902	6294	802	15085
EIF4EBP2	A_73_102595	0.3591	B	0.263814	-0.0974248	0.57659	0.175462	-0.116439	0.106375	471	11148	1157
PFKFB4	A_73_108054	0.3587	B	-0.0028657	0.0122854	-0.1315	-0.001903	0.016051	-0.030342	3876	3075	18854
DPYS	A_73_108607	0.3586	B	0.184672	0.0748411	0.26232	0.122825	0.097778	0.048395	1034	1144	7735
CCDC18	A_73_114366	0.3584	B	-0.261491	0.073642	-0.02141	-0.173614	0.096211	-0.00494	10571	1169	17093
CEND1	A_73_114139	0.3581	B	-0.0537497	-0.139219	-0.20241	-0.035686	-0.166391	-0.046703	5082	14585	19501
STAT5B	A_73_106938	0.358	B	-0.0693178	0.0460899	-0.0811	-0.046023	0.060215	-0.018713	5509	1858	18162
CLPB	A_73_113327	0.358	B	0.250131	-0.0405939	0.53431	0.166362	-0.048517	0.098575	543	6232	1530
DNASE1L3	A_73_113764	0.3577	B	-0.223479	-0.0874648	0.73498	-0.148376	-0.104535	0.135596	9684	10266	522
KRT16P3	A_73_110206	0.3576	B	0.142639	-0.0512072	-0.18461	0.094869	-0.061201	-0.042596	1457	7079	19376
DNASE2	A_73_101318	0.3574	B	0.166525	-0.0332365	0.56257	0.110755	-0.039723	0.103789	1184	5734	1273
PCDH19	A_73_103461	0.3572	B	0.237445	-0.0986171	0.58767	0.157924	-0.117864	0.108419	618	11251	1077
PTPN12	A_73_111770	0.3569	B	0.0702441	-0.108509	0.65633	0.046719	-0.129687	0.121086	2433	12102	752
COL7A1	A_73_107524	0.3566	B	-0.681889	0.0438509	-0.01778	-0.452731	0.05729	-0.004102	13618	1921	17013
PCDHGA8	A_73_115392	0.3565	B	-0.0114904	0.00566075	-0.13837	-0.007629	0.007396	-0.031927	4079	3415	18937
NNT	A_73_120988	0.3558	B	-0.333218	0.0386603	0.6218	-0.221236	0.050509	0.114716	11900	2069	900
MYL12A	A_73_102673	0.3555	B	0.178935	-0.0538833	0.578	0.119009	-0.0644	0.106635	1080	7304	1141
BTN1A1	A_73_114446	0.3551	B	0.126367	0.0840303	0.10178	0.084046	0.109783	0.018777	1655	965	13728
CASKIN1	A_73_120729	0.355	B	-0.218674	0.106244	0.12991	-0.145185	0.138805	0.023967	9574	651	12778
LYRM7	A_73_116201	0.3549	B	0.0168046	-0.054314	0.63963	0.011177	-0.064915	0.118005	3447	7348	824
MGC128008	A_73_110886	0.3545	B	-0.122727	0.0576449	-0.05751	-0.081483	0.075312	-0.01327	6960	1540	17807
HOXD13	A_73_107156	0.354	B	0.291102	-0.0529913	-0.17815	0.193611	-0.063334	-0.041105	325	7228	19322
FBXL2	A_73_100399	0.3534	B	0.104813	-0.0959758	-0.20213	0.069711	-0.114708	-0.046638	1927	11026	19496
SPR	A_73_107484	0.353	B	0.11131	0.0875775	0.1821	0.074032	0.114418	0.033596	1854	896	10804
MRPL1	A_73_101685	0.3526	B	0.0691979	0.0913367	0.2001	0.046023	0.119329	0.036916	2441	839	10138
RPUSD4	A_73_117525	0.3526	B	-0.144143	0.106947	0.1892	-0.095702	0.139723	0.034906	7520	644	10562
MTHFD2L	A_73_118556	0.3521	B	0.267072	0.0436221	-0.04546	0.177629	0.056991	-0.010489	453	1928	17602
IPCEF1	A_73_118759	0.3521	B	-0.254598	-0.155028	-0.18124	-0.169037	-0.185285	-0.041818	10417	15651	19347
GJA5	A_73_109837	0.352	B	0.209169	-0.0808282	0.58593	0.139117	-0.096604	0.108098	825	9683	1088
HNRNPA3P1	A_73_114605	0.3516	B	0.0803253	-0.243112	0.64228	0.053424	-0.290561	0.118494	2291	18760	816
SEC24B	A_73_111386	0.3516	B	-0.162183	-0.211444	-0.17581	-0.107679	-0.252711	-0.040566	8037	18121	19299
SLC37A2	A_73_102969	0.3515	B	0.000683944	-0.160104	-0.20229	0.000455	-0.191352	-0.046675	3796	15955	19499
PHF8	A_73_107555	0.3512	B	0.347305	-0.0555114	-0.17383	0.230992	-0.066346	-0.040109	162	7464	19281
POLR3G	A_73_107466	0.3512	B	0.0742249	0.019457	-0.1175	0.049367	0.02542	-0.027111	2374	2790	18690
FAM109A	A_73_114536	0.351	B	-0.3797	-0.116681	0.7804	-0.252097	-0.139454	0.143976	12553	12801	427
LOC541039	A_73_107118	0.351	B	-0.0663497	0.0267603	0.56018	-0.044052	0.034962	0.103348	5423	2476	1288
PLXNA4	A_73_112405	0.351	B	0.122809	0.079368	0.27933	0.08168	0.103692	0.051534	1704	1061	7100
PLXNA4	A_73_112405	0.351	B	0.122809	0.079368	0.27933	0.08168	0.103692	0.051534	1704	1061	7101
C14orf44	A_73_110311	0.3509	B	0.242631	-0.0498194	0.5443	0.161373	-0.059543	0.100418	585	6960	1440
ENDOG	A_73_109956	0.3508	B	-0.0493021	0.031026	0.545	-0.032733	0.040535	0.100547	4959	2315	1430
EME1	A_73_111142	0.3499	B	0.075172	-0.20987	-0.19206	0.049997	-0.25083	-0.044315	2364	18089	19424
ZNF618	A_73_108472	0.3496	B	-0.14593	0.0816425	0.43646	-0.096889	0.106664	0.080523	7577	1006	2747
CCNG2	A_73_109257	0.3487	B	-0.145	-0.000274234	-0.1371	-0.096271	-0.000328	-0.031634	7552	3698	18921
APOBEC3A	A_73_101811	0.3483	B	0.132085	-0.16786	-0.20489	0.087849	-0.200621	-0.047275	1583	16397	19517
ANAPC7	A_73_106676	0.3482	B	-0.400005	-0.0669972	0.7604	-0.265578	-0.080073	0.140286	12777	8442	468
FOXC1	A_73_114576	0.3477	B	-0.105396	0.085801	0.3968	-0.069976	0.112097	0.073206	6485	928	3578
ZNF581	A_73_112286	0.3476	B	-0.433505	0.115776	0.226	-0.28782	0.151259	0.041695	13043	575	9126
CDK2AP1	A_73_107643	0.3472	B	-0.467022	-0.135363	-0.1517	-0.310073	-0.161783	-0.035002	13240	14295	19065
KRT19	A_73_101632	0.3472	B	0.183092	-0.0509747	0.56967	0.121774	-0.060923	0.105098	1048	7056	1213
HMGA2	A_73_113354	0.347	B	0.215171	0.0170568	-0.10841	0.143109	0.022284	-0.025014	773	2892	18566
EMCN	A_73_116444	0.3467	B	0.0567485	0.043725	0.46746	0.037743	0.057125	0.086242	2667	1924	2267
MLEC	A_73_117065	0.3465	B	-0.398747	0.0193012	0.6683	-0.264743	0.025217	0.123295	12757	2795	691
APIP	A_73_104885	0.3464	B	-0.0864093	0.0293521	0.5598	-0.05737	0.038348	0.103278	5940	2376	1293
UBTD2	A_73_100872	0.3463	B	-0.00621545	-0.195889	0.6867	-0.004127	-0.234121	0.126689	3950	17609	648
TBX3	A_73_104750	0.3462	B	-0.0465704	-0.0269626	0.63098	-0.03092	-0.032225	0.11641	4907	5266	861
TMEM132C	A_73_118923	0.3462	B	-0.00385819	0.0499349	-0.06624	-0.002562	0.065239	-0.015284	3892	1749	17939
ACBD4	A_73_108995	0.3459	B	0.00934862	-0.0225388	0.6064	0.006218	-0.026938	0.111875	3614	4971	984
PIPOX	A_73_114774	0.3459	B	-0.178307	-0.133966	-0.18867	-0.118385	-0.160112	-0.043533	8468	14170	19405
KIAA1217	A_73_108944	0.3458	B	0.301373	0.0622418	0.18437	0.200443	0.081317	0.034014	286	1431	10724
KLK7	A_73_109936	0.3457	B	-0.0224665	0.086711	0.34056	-0.014916	0.113286	0.06283	4343	912	5050
LOC615291	A_73_101141	0.3456	B	-0.0171911	0.0934765	0.10882	-0.011414	0.122125	0.020076	4201	811	13496
ABCB9	A_73_108123	0.3451	B	-0.269715	0.100798	0.38905	-0.179074	0.131689	0.071776	10722	719	3782
CTBP2	A_73_102418	0.3447	B	-0.210687	-0.0179758	-0.1455	-0.139883	-0.021484	-0.033572	9352	4723	19005
HFM1	A_73_104023	0.3444	B	-0.102779	0.0496981	-0.06811	-0.068239	0.064929	-0.015715	6405	1753	17980
LOC512039	A_73_110913	0.3443	B	0.0248201	-0.0547117	0.63268	0.016508	-0.06539	0.116723	3285	7391	854
C14orf50	A_73_115992	0.3443	B	-0.167939	0.0754236	-0.01045	-0.111501	0.098539	-0.002411	8200	1133	16857
MCHR1	A_73_108374	0.344	B	0.229483	-0.0184203	0.50884	0.152629	-0.022015	0.093876	679	4749	1775
LOC617154	A_73_102515	0.3439	B	-0.435635	0.0756112	0.5481	-0.289234	0.098784	0.101119	13056	1127	1406
CHN1	A_73_108173	0.3437	B	-0.125029	0.0355938	0.559	-0.083012	0.046502	0.10313	7030	2168	1299
SPAM1	A_73_104674	0.3437	B	0.0278517	0.0893023	0.09965	0.018524	0.116671	0.018384	3226	867	13786
PRC1	A_73_117450	0.3436	B	-0.337374	0.084305	0.02354	-0.223995	0.110142	0.004343	11971	957	16043
ARSD	A_73_111744	0.3434	B	0.156293	0.0236013	-0.10204	0.10395	0.030834	-0.023544	1312	2609	18491
MYOZ3	A_73_118661	0.3434	B	-0.313106	0.00745256	-0.1138	-0.207883	0.009737	-0.026258	11563	3322	18635
SLC44A1	A_73_111630	0.3431	B	-0.186267	0.038235	0.57358	-0.123669	0.049953	0.10582	8674	2088	1176
SKA1	A_73_111540	0.3429	B	0.114428	0.0806547	0.0809	0.076105	0.105373	0.014925	1811	1028	14424
AQP9	A_73_113890	0.3422	B	-0.041497	-0.25457	-0.15868	-0.027551	-0.304255	-0.036613	4796	18909	19133
PPIG	A_73_109420	0.3421	B	-0.270611	0.00693581	-0.118	-0.179668	0.009061	-0.027227	10731	3349	18700
YKT6	A_73_100481	0.342	B	-0.323016	-0.062322	-0.1578	-0.214462	-0.074486	-0.03641	11729	8046	19117
ANTXR1	A_73_108998	0.3415	B	-0.109429	-0.134028	0.7151	-0.072654	-0.160187	0.131929	6584	14176	566
GRHPR	A_73_102006	0.3413	B	0.063015	0.0890013	0.1404	0.041911	0.116278	0.025902	2560	872	12381
RPS6KA1	A_73_101700	0.3413	B	-0.29843	0.112283	0.239	-0.198139	0.146694	0.044093	11313	608	8577
N4BP2L2	A_73_105062	0.3412	B	-0.182765	-0.338781	-0.0557	-0.121344	-0.404901	-0.012852	8588	19246	17774
C2H1orf201	A_73_107058	0.3408	B	-0.0219345	-0.0699293	-0.18548	-0.014563	-0.083578	-0.042797	4325	8705	19381
C7	A_73_110571	0.3403	B	0.344129	-0.0137623	-0.131	0.228879	-0.016448	-0.030226	168	4447	18852
TMEM117	A_73_113122	0.3403	B	0.0162563	0.0213529	-0.11168	0.010812	0.027897	-0.025768	3458	2711	18607
MGMT	A_73_120632	0.34	B	-0.253142	-0.0151632	0.67711	-0.16807	-0.018123	0.12492	10378	4529	675
CDH1	A_73_116790	0.3398	B	0.218329	-0.120828	-0.20245	0.14521	-0.14441	-0.046712	750	13170	19502
ABHD14A	A_73_116566	0.3396	B	-0.264467	0.0282519	0.61533	-0.17559	0.03691	0.113522	10635	2418	939
SNORA71B	A_73_101218	0.3395	B	-0.00654145	-0.135495	-0.19943	-0.004343	-0.16194	-0.046015	3959	14301	19475
HESX1	A_73_112070	0.3393	B	0.01149	0.0672798	-0.01848	0.007642	0.087899	-0.004264	3557	1310	17026
EBI2	A_73_108058	0.3389	B	-0.0599034	0.0366016	-0.08848	-0.039772	0.047819	-0.020415	5249	2138	18279
HNRNPK	A_73_104902	0.3389	B	-0.334074	0.00796642	-0.1094	-0.221804	0.010408	-0.025242	11913	3300	18580
PLA1A	A_73_106643	0.3389	B	-0.182275	-0.0665592	-0.17305	-0.121019	-0.07955	-0.039929	8572	8404	19273
CCDC14	A_73_106205	0.3388	B	-0.175923	-0.132342	-0.18672	-0.116802	-0.158171	-0.043083	8417	14041	19395
PIP4K2A	A_73_104501	0.3388	B	-0.329875	0.106278	0.3665	-0.219016	0.138849	0.067616	11846	650	4332
C5orf23	A_73_121007	0.3386	B	-0.0132128	-0.0625095	-0.18184	-0.008772	-0.07471	-0.041957	4114	8062	19353
LRRC7	A_73_118492	0.338	B	0.0290242	0.0897511	0.11961	0.019304	0.117257	0.022067	3202	862	13109
RRM2B	A_73_108408	0.338	B	0.413505	-0.0445673	-0.15096	0.275021	-0.053266	-0.034832	66	6532	19055
STUB1	A_73_113168	0.338	B	0.129776	-0.269345	-0.15273	0.086314	-0.321913	-0.03524	1608	19030	19074
EFCAB2	A_73_118079	0.3376	B	0.0913991	0.0836861	0.24617	0.060789	0.109334	0.045416	2121	973	8315
FUT11	A_73_108210	0.3374	B	0.0969721	0.0550042	-0.03982	0.064496	0.071862	-0.009188	2030	1606	17482
HPCAL1	A_73_110273	0.3372	B	-0.252825	-0.042873	0.7036	-0.16786	-0.051241	0.129807	10369	6406	598
CXADRP2	A_73_103843	0.337	B	-0.146995	-0.177615	-0.18389	-0.097596	-0.21228	-0.04243	7608	16843	19371
MGC13053	A_73_117040	0.337	B	-0.155976	0.000253001	0.62882	-0.103558	0.000331	0.116011	7878	3665	869
TMEM121	A_73_116402	0.337	B	-0.127243	0.0605489	0.49282	-0.084481	0.079105	0.09092	7081	1465	1935
MBD3	A_73_102612	0.3369	B	-0.647352	-0.130523	-0.1157	-0.429801	-0.155997	-0.026696	13610	13911	18663
TES	A_73_109075	0.3369	B	0.0023751	0.0745331	0.3807	0.00158	0.097376	0.070235	3761	1151	3993
PRKRIR	A_73_117185	0.3367	B	0.104028	-0.0577248	-0.18112	0.069189	-0.068991	-0.041791	1939	7632	19345
PRM1	A_73_109899	0.3367	B	-0.0238167	0.0174017	-0.11591	-0.015813	0.022735	-0.026744	4375	2877	18668
BGLAP	A_73_108825	0.3365	B	-0.107183	0.0896745	0.3643	-0.071163	0.117157	0.06721	6523	864	4399
MAB21L2	A_73_113938	0.3364	B	0.00281544	0.0920885	0.13091	0.001873	0.120311	0.024152	3743	827	12732
GLYCTK	A_73_108577	0.3359	B	0.0316736	0.0714756	0.3763	0.021066	0.093381	0.069424	3148	1225	4087
BTBD11	A_73_114656	0.3355	B	-0.308006	0.0987062	0.40641	-0.204496	0.128957	0.074979	11468	743	3368
GLOD4	A_73_119576	0.3354	B	0.0312156	0.044682	0.4694	0.020761	0.058376	0.0866	3158	1900	2245
DEGS1	A_73_109805	0.3349	B	-0.0874998	-0.0551172	0.6661	-0.058094	-0.065874	0.122889	5974	7429	702
COQ2	A_73_121236	0.3346	B	0.0643319	0.0731234	0.01825	0.042787	0.095534	0.003367	2540	1180	16178
VAMP5	A_73_115728	0.3346	B	-0.25363	0.0718963	0.5017	-0.168394	0.093931	0.092559	10394	1215	1852
USP3	A_73_116530	0.3345	B	-0.00161077	0.093486	0.1596	-0.001069	0.122137	0.029445	3849	810	11649
C6orf35	A_73_113464	0.3344	B	0.0638265	0.0739478	0.02256	0.042451	0.096611	0.004162	2552	1162	16071
PIGF	A_73_104498	0.3341	B	-0.0632977	0.0929559	0.30693	-0.042026	0.121444	0.056626	5335	815	6132
ARHGEF16	A_73_114381	0.334	B	0.068167	-0.0178996	-0.15259	0.045338	-0.021393	-0.035208	2461	4717	19072
CCNJL	A_73_103398	0.3338	B	0.101758	-0.0322621	-0.16373	0.067679	-0.038559	-0.037778	1974	5653	19180
CALHM3	A_73_114909	0.3338	B	-0.0894935	-0.203614	-0.17983	-0.059418	-0.243353	-0.041493	6025	17882	19333
LMAN2L	A_73_100782	0.3338	B	-0.17561	0.0807624	0.4392	-0.116594	0.105514	0.081028	8408	1027	2703
NID1	A_73_115833	0.3338	B	0.390341	0.0227741	0.31243	0.259615	0.029754	0.05764	89	2651	5973
LOC510320	A_73_111230	0.3337	B	-0.109406	0.0705441	0.45028	-0.072638	0.092164	0.083072	6583	1241	2542
LOC514916	A_73_105266	0.3336	B	-0.016876	-0.0395231	-0.16743	-0.011205	-0.047237	-0.038632	4192	6147	19212
RTN3	A_73_116544	0.3336	B	-0.104643	0.0824561	0.3985	-0.069477	0.107727	0.073519	6464	995	3535
STXBP6	A_73_104694	0.3336	B	-0.211276	0.0357605	0.58152	-0.140274	0.04672	0.107285	9378	2160	1123
TNFAIP8	A_73_111419	0.3335	B	0.413598	-0.107592	-0.18527	0.275083	-0.128591	-0.042748	65	12014	19379
PGS1	A_73_106471	0.3334	B	0.16258	-0.00247337	-0.134	0.108132	-0.002956	-0.030918	1227	3813	18883
PEMT	A_73_102178	0.3333	B	-0.237489	0.0271084	0.6065	-0.157678	0.035416	0.111893	10023	2461	983
ERCC6	A_73_118944	0.3331	B	-0.0849804	0.0912259	0.33552	-0.056422	0.119184	0.0619	5906	840	5191
LOC539973	A_73_110688	0.3329	B	0.160778	0.0722585	0.0618	0.106933	0.094404	0.011401	1246	1204	15002
SNORA13	A_73_105272	0.3327	B	-0.156226	0.0283385	-0.0963	-0.103724	0.037024	-0.02222	7882	2417	18414
BHLHE22	A_73_113835	0.3322	B	-0.122254	-0.21849	-0.17024	-0.081169	-0.261133	-0.03928	6941	18311	19240
IFT80	A_73_121161	0.332	B	0.349029	-0.0817575	-0.18107	0.232138	-0.097714	-0.041779	157	9759	19344
RNF135	A_73_113884	0.3317	B	0.0869007	0.0835932	0.2373	0.057797	0.109212	0.043779	2195	976	8654
ELMOD2	A_73_102951	0.3314	B	0.296612	-0.0640575	-0.17575	0.197276	-0.07656	-0.040552	298	8188	19297
LOC535378	A_73_110878	0.331	B	0.0946523	-0.105138	0.63549	0.062953	-0.125658	0.117242	2072	11798	840
NSUN4	A_73_102691	0.3309	B	0.0730943	-0.0525527	0.60736	0.048615	-0.06281	0.112052	2392	7182	980
OR51E1	A_73_119351	0.3309	B	-0.0460695	0.0548987	0.47189	-0.030587	0.071724	0.087059	4896	1612	2211
TMEM229B	A_73_113193	0.3308	B	0.0975456	-0.0181817	-0.15115	0.064877	-0.02173	-0.034876	2022	4734	19059
LOC511229	A_73_113053	0.3304	B	0.0614113	-0.0630033	-0.18125	0.040844	-0.0753	-0.041821	2583	8101	19348
PCDH7	A_73_116821	0.33	B	0.205239	-0.0620469	0.56254	0.136504	-0.074157	0.103783	858	8018	1274
EML1	A_73_111330	0.3299	B	-0.137569	0.0597844	-0.0401	-0.091337	0.078107	-0.009252	7363	1488	17489
SH3KBP1	A_73_112097	0.3299	B	-0.277141	0.0981803	0.09912	-0.184004	0.12827	0.018287	10875	750	13796
HRSP12	A_73_108115	0.3298	B	-0.249382	0.100385	0.36098	-0.165574	0.131151	0.066597	10287	722	4489
LOC100125320	A_73_105202	0.3296	B	-0.585346	-0.11247	-0.1251	-0.388633	-0.134421	-0.028865	13568	12426	18793
IGFBP4	A_73_116582	0.3295	B	-0.0322348	0.010218	0.5673	-0.021402	0.01335	0.104661	4587	3168	1234
C9H6ORF115	A_73_113672	0.3294	B	-0.148951	-0.0334005	-0.15542	-0.098894	-0.039919	-0.035861	7654	5748	19099
LGALS7	A_73_116932	0.3293	B	-0.136007	-0.381813	0.04419	-0.0903	-0.456332	0.008153	7322	19261	15491
LOC494141	A_73_104196	0.3291	B	-0.0589076	0.01171	-0.1196	-0.039111	0.015299	-0.027596	5215	3099	18723
IQCG	A_73_116672	0.3291	B	0.633242	-0.00729384	0.11565	0.421167	-0.008717	0.021336	2	4059	13247
ACOX3	A_73_103242	0.3289	B	-0.211653	-0.00156467	0.644	-0.140524	-0.00187	0.118812	9386	3759	804
WFS1	A_73_115361	0.3288	B	0.0615641	0.0705471	0.01127	0.040946	0.092168	0.002079	2579	1240	16373
MAMSTR	A_73_105839	0.3288	B	-0.0108821	0.0527041	0.46122	-0.007225	0.068856	0.08509	4063	1667	2368
TTLL3	A_73_119602	0.3288	B	0.0507335	-0.096377	-0.1929	0.033743	-0.115187	-0.044509	2772	11062	19430
ATF4	A_73_111244	0.3282	B	0.0707028	0.0252875	-0.09813	0.047024	0.033037	-0.022642	2427	2540	18436
UBR4	A_73_103085	0.328	B	-0.0339717	0.0141649	-0.11636	-0.022555	0.018506	-0.026848	4629	2995	18676
NUP210	A_73_116765	0.3279	B	-0.288386	0.0667525	-0.01927	-0.19147	0.08721	-0.004446	11116	1322	17038
C11H2orf56	A_73_116082	0.3274	B	0.361338	-0.0278348	0.44423	0.240325	-0.033267	0.081956	135	5320	2627
KIAA1529	A_73_104543	0.3273	B	0.120675	0.0173635	-0.10705	0.08026	0.022685	-0.0247	1735	2880	18544
ACTG1	A_73_114078	0.3272	B	-0.0887923	0.0472295	0.5084	-0.058953	0.061704	0.093795	6009	1828	1782
HIP1R	A_73_112996	0.3269	B	-0.0630222	-0.203579	0.69413	-0.041843	-0.243312	0.12806	5320	17880	627
LOC783588	A_73_103545	0.3266	B	-0.137312	0.100316	0.2728	-0.091167	0.131061	0.050329	7357	723	7331
ZNF642	A_73_115584	0.3263	B	-0.173676	0.0427201	-0.0705	-0.11531	0.055813	-0.016267	8355	1953	18020
PCDH11X	A_73_119063	0.3258	B	0.167763	0.0605113	0.0029	0.111579	0.079056	0.000535	1176	1467	16593
A1BG	A_73_118521	0.3254	B	-0.221988	0.0289326	0.59423	-0.147386	0.0378	0.109629	9654	2394	1038
CDKN2AIPNL	A_73_111868	0.3247	B	-0.153837	0.037587	-0.0789	-0.102138	0.049106	-0.018205	7807	2113	18136
CST6	A_73_115046	0.3238	B	0.0759371	0.048957	-0.0491	0.050506	0.063961	-0.011329	2354	1778	17672
CDKN2C	A_73_119022	0.323	B	0.0603571	0.0633539	0.3819	0.040143	0.08277	0.070457	2602	1398	3954
TMOD2	A_73_110449	0.3226	B	0.206346	-0.0877109	0.57851	0.13724	-0.10483	0.106729	848	10285	1138
ABTB2	A_73_120128	0.3225	B	-0.208377	-0.1287	-0.17835	-0.138349	-0.153819	-0.041152	9277	13776	19324
SLC25A34	A_73_102232	0.3225	B	0.0224451	0.0411225	0.4743	0.014928	0.053725	0.087504	3339	1995	2176
HES2	A_73_108239	0.3222	B	-0.249151	0.0302634	0.59791	-0.16542	0.039538	0.110308	10281	2339	1020
LRRC45	A_73_109465	0.3218	B	0.133937	0.0756247	0.09426	0.089081	0.098802	0.01739	1568	1126	13974
MLYCD	A_73_114009	0.3216	B	0.257319	0.0235807	0.3959	0.171142	0.030807	0.07304	499	2611	3604
NOTCH3	A_73_102419	0.3215	B	-0.38191	0.00981339	0.6677	-0.253564	0.012821	0.123184	12579	3189	695
CCNO	A_73_106617	0.3214	B	0.0479534	0.0866006	0.2147	0.031894	0.113141	0.03961	2835	913	9595
B3GNT8	A_73_112805	0.3213	B	0.095161	-0.0799212	0.61659	0.063291	-0.09552	0.113755	2062	9605	925
PKNOX2	A_73_114270	0.3213	B	-0.0971552	-0.150929	0.70629	-0.064505	-0.180386	0.130303	6256	15400	589
TDRKH	A_73_117708	0.3213	B	-0.13063	-0.0410946	-0.15851	-0.08673	-0.049115	-0.036574	7173	6271	19130
REEP2	A_73_107907	0.3207	B	-0.178413	-0.0599681	0.69066	-0.118455	-0.071672	0.12742	8470	7844	636
LRRC4C	A_73_120740	0.3205	B	0.103968	0.0724229	0.30046	0.069149	0.094619	0.055432	1942	1201	6354
GBP1	A_73_105787	0.3204	B	-0.0251852	-0.117016	-0.19096	-0.016721	-0.139854	-0.044061	4414	12832	19418
CCDC54	A_73_101335	0.3202	B	-0.0306309	0.0508371	-0.05144	-0.020337	0.066417	-0.011869	4547	1729	17711
GINS4	A_73_103057	0.3201	B	0.0575792	0.0763455	0.31302	0.038296	0.099743	0.057749	2653	1114	5951
ADPGK	A_73_100526	0.32	B	-0.00522083	-0.0460658	0.62459	-0.003466	-0.055057	0.115231	3922	6647	891
IDUA	A_73_111259	0.32	B	0.0676636	-0.00942088	0.55466	0.045003	-0.01126	0.102329	2471	4173	1338
MKKS	A_73_105431	0.32	B	-0.275085	0.100084	0.127	-0.182639	0.130758	0.02343	10829	725	12876
LOC617402	A_73_112842	0.3199	B	-0.00855504	0.0890297	0.26308	-0.00568	0.116315	0.048536	4006	871	7702
ZNF192	A_73_114575	0.3197	B	0.22621	-0.0935692	-0.1885	0.150452	-0.111831	-0.043494	702	10801	19403
PTGIR	A_73_102740	0.3195	B	0.125101	0.0310169	-0.0793	0.083204	0.040523	-0.018297	1672	2316	18144
LOC782061	A_73_104137	0.319	B	0.0107495	-0.00893594	-0.13863	0.007149	-0.01068	-0.031987	3575	4149	18940
GOLGA6L5	A_73_116417	0.3188	B	-0.107387	0.0931142	0.31255	-0.071298	0.121651	0.057662	6533	812	5971
SUSD4	A_73_113048	0.3188	B	0.0879748	-0.256157	-0.15521	0.058512	-0.306152	-0.035812	2172	18923	19094
ZNRF3	A_73_103100	0.3188	B	0.153278	-0.215624	-0.1806	0.101945	-0.257708	-0.041671	1346	18240	19339
VPS45	A_73_104953	0.3186	B	-0.283127	0.103561	0.33	-0.187979	0.135299	0.060882	11002	689	5361
CES1	A_73_107919	0.3182	B	0.262005	-0.0437307	-0.1591	0.174259	-0.052266	-0.03671	481	6464	19136
DMD	A_73_108665	0.3181	B	-0.204492	0.0863958	0.0531	-0.13577	0.112874	0.009796	9176	921	15253
BCL11A	A_73_109218	0.3179	B	-0.156537	-0.114023	-0.18063	-0.103931	-0.136277	-0.041678	7895	12580	19340
ANKRD35	A_73_118109	0.3175	B	0.121857	-0.0535219	0.5832	0.081047	-0.063968	0.107595	1719	7275	1112
C11orf80	A_73_110518	0.317	B	0.36237	0.00770666	-0.08166	0.241011	0.010069	-0.018842	131	3313	18172
ACHE	A_73_112092	0.3164	B	-0.122174	0.0985716	0.18761	-0.081116	0.128781	0.034612	6937	744	10614
ATP7B	A_73_110157	0.3162	B	-0.116369	0.0971538	0.1628	-0.077262	0.126929	0.030035	6769	764	11541
PPIH	A_73_118786	0.3162	B	0.317004	-0.259152	-0.14774	0.210839	-0.309731	-0.034089	246	18954	19028
LOC618065	A_73_116216	0.3159	B	0.0155046	-0.316003	0.57593	0.010312	-0.377678	0.106253	3469	19224	1161
[truncated: 11,816 more rows]

## Sheet: Genes with positive coordinates
Genes	Probe	Clustering parameters	Raw correlation coefficients in sheep correlation dataset	Raw correlation coefficients in cattle correlation dataset	Raw DE values in cattle DE dataset	Rescaled correlation coefficients in sheep correlation dataset	Rescaled correlation coefficients in cattle correlation dataset	Rescaled DE values in cattle DE dataset	Gene ranking in sheep correlation dataset	Gene ranking in cattle correlation dataset	Gene ranking in cattle DE dataset
A2LD1	A_73_109829	0.1741	0.19068	0.0106936	0.01386	0.126821	0.013971	0.002557	978	3145	16298
AARS2	A_73_102947	0.1943	0.0769775	0.032382	0.3454	0.051198	0.042306	0.063723	2342	2266	4931
ABCA9	A_73_104118	0.8456	0.290382	0.0419686	0.62256	0.193132	0.054831	0.114856	328	1971	897
ABCC9	A_73_112025	0.1364	0.146524	0.00617011	0.06267	0.097453	0.008061	0.011562	1414	3380	14968
ABHD11	A_73_107930	0.6626	0.143506	0.0950289	0.4593	0.095445	0.124153	0.084736	1446	791	2394
ABHD6	A_73_118622	0.2194	0.0377042	0.0292665	0.41368	0.025077	0.038236	0.07632	3027	2379	3216
ABL1	A_73_116920	0.2817	0.01263	0.071897	0.31975	0.0084	0.093931	0.058991	3535	1214	5729
ABLIM1	A_73_107380	0.1165	0.10259	0.00824242	0.2308	0.068233	0.010768	0.04258	1966	3290	8926
ACAA2	A_73_119674	0.8105	0.0925437	0.12409	0.4925	0.061551	0.162121	0.090861	2109	501	1937
ACACA	A_73_111542	1	0.26149	0.241327	1.2601	0.173916	0.315287	0.232476	484	56	63
ACACA	A_73_111542	1	0.26149	0.241327	1.2601	0.173916	0.315287	0.232476	484	56	64
ACAT2	A_73_108147	0.191	0.258377	0.0180161	0.24724	0.171846	0.023538	0.045613	496	2853	8272
ACER3	A_73_118304	0.9964	0.138615	0.103817	0.85949	0.092193	0.135634	0.158567	1519	683	300
ACER3	A_73_118304	0.9964	0.138615	0.103817	0.85949	0.092193	0.135634	0.158567	1519	683	301
ACLY	A_73_111688	1	0.250844	0.192564	1.8855	0.166836	0.25158	0.347856	535	148	16
ACOX2	A_73_104039	0.5792	0.0278193	0.040921	0.6008	0.018503	0.053462	0.110842	3228	1999	1008
ACRV1	A_73_101900	0.1697	0.0860042	0.037415	0.24284	0.057201	0.048882	0.044802	2210	2118	8427
ACSF2	A_73_103430	0.5796	0.148687	0.115384	0.2902	0.098891	0.150746	0.053539	1393	579	6706
ACSM1	A_73_107166	1	0.503018	0.262513	1.77463	0.334556	0.342966	0.327401	16	35	23
ACSS2	A_73_108068	1	0.269309	0.288797	1.4503	0.179117	0.377306	0.267566	440	19	43
ACSS3	A_73_104049	0.999	0.00564354	0.194835	0.81394	0.003754	0.254547	0.150164	3689	137	374
ACTL8	A_73_120545	0.1184	0.124141	0.00371944	0.25283	0.082566	0.004859	0.046645	1685	3508	8092
ADAT1	A_73_115038	0.4777	0.152019	0.105411	0.11933	0.101107	0.137716	0.022015	1355	660	13117
ADD2	A_73_102146	0.1214	0.139038	0.00390183	0.10343	0.092474	0.005098	0.019082	1514	3500	13675
ADIG	A_73_105005	1	0.195809	0.180202	1.5188	0.130232	0.23543	0.280203	937	183	36
ADIPOQ	A_73_108669	1	0.501803	0.251878	1.75009	0.333748	0.329072	0.322874	17	46	25
ADRM1	A_73_116385	0.6815	0.116355	0.141931	0.1142	0.077387	0.185429	0.021069	1788	366	13285
AGPAT2	A_73_118412	1	0.380505	0.282524	1.0845	0.253072	0.36911	0.200079	100	21	118
AGPAT5	A_73_104140	0.402	0.183652	0.0543639	0.406	0.122146	0.071025	0.074903	1041	1626	3376
AGTPBP1	A_73_109611	0.1744	0.0676659	0.0440483	0.185	0.045004	0.057548	0.034131	2470	1917	10695
AGXT	A_73_115856	0.2132	0.0567731	0.0578557	0.22405	0.03776	0.075587	0.041335	2666	1534	9209
ALDH7A1	A_73_102078	0.5589	0.116553	0.0903753	0.42344	0.077519	0.118073	0.07812	1784	856	3025
ALG2	A_73_118329	0.2932	0.342718	0.0155875	0.3359	0.227941	0.020365	0.06197	174	2951	5177
ALKBH6	A_73_103107	0.2809	0.158703	0.0557388	0.2978	0.105553	0.072821	0.054941	1287	1578	6443
ALKBH7	A_73_102456	0.1695	0.0491275	0.0401337	0.2641	0.032675	0.052434	0.048724	2804	2019	7662
AMAC1L3	A_73_107448	0.1889	0.103602	0.0104318	0.39816	0.068905	0.013629	0.073457	1945	3155	3548
ANAPC4	A_73_115937	0.1977	0.0619842	0.0515847	0.1352	0.041226	0.067394	0.024943	2573	1700	12580
ANKH	A_73_111717	0.2866	0.0462388	0.0605853	0.009	0.030753	0.079153	0.00166	2863	1464	16428
ANKRD34A	A_73_119993	0.2368	0.145261	0.0561399	0.17892	0.096612	0.073345	0.033009	1424	1570	10927
ANPEP	A_73_117915	0.4751	0.054893	0.0377907	0.55113	0.036509	0.049373	0.101678	2703	2105	1371
ANXA9	A_73_115864	0.6271	0.0665755	0.133737	0.27311	0.044279	0.174724	0.050386	2489	425	7319
AOC3	A_73_106517	0.1824	0.126322	0.00601604	0.3891	0.084016	0.00786	0.071785	1657	3391	3779
AOC3	A_73_106517	0.1824	0.126322	0.00601604	0.3891	0.084016	0.00786	0.071785	1657	3391	3780
APEX1	A_73_113600	0.2122	0.151887	0.0476721	0.1555	0.10102	0.062282	0.028688	1357	1813	11818
APOA1	A_73_118324	0.9996	0.138463	0.00862587	1.08189	0.092091	0.011269	0.199598	1521	3264	119
APOE	A_73_100548	0.9974	0.0849994	0.169257	0.7811	0.056533	0.22113	0.144105	2224	227	424
AQP7	A_73_109877	0.5249	0.123382	0.116874	0.1629	0.082061	0.152693	0.030053	1695	566	11539
AQPEP	A_73_104718	0.1804	0.36249	0.0016011	0.13675	0.241091	0.002092	0.025229	130	3604	12523
AQR	A_73_109279	0.9824	0.173244	0.0924483	0.763	0.115224	0.120781	0.140766	1132	823	461
ARD1B	A_73_115483	0.1751	0.161568	0.0263125	0.07447	0.107459	0.034377	0.013739	1237	2493	14612
ARMC4	A_73_105855	0.2372	0.116885	0.0457157	0.02882	0.07774	0.059726	0.005317	1779	1872	15904
ARMC9	A_73_108318	0.6363	0.077618	0.0951875	0.47534	0.051623	0.12436	0.087695	2331	790	2162
ARSI	A_73_116155	0.9365	0.110491	0.203749	0.26045	0.073488	0.266193	0.04805	1865	114	7806
ARSK	A_73_114847	0.9492	0.268188	0.029589	0.74399	0.178371	0.038657	0.137259	447	2368	502
ASF1B	A_73_111942	0.16	0.0316737	0.0241405	0.03717	0.021066	0.031539	0.006857	3147	2576	15684
ASPH	A_73_109524	0.4106	0.278918	0.0725621	0.2547	0.185507	0.0948	0.04699	390	1197	8010
ATG7	A_73_119795	0.217	0.0804099	0.0296125	0.38572	0.05348	0.038688	0.071161	2287	2366	3850
ATP5J	A_73_115835	0.5997	0.211546	0.0583081	0.4942	0.140699	0.076178	0.091175	804	1523	1923
ATP6V1C2	A_73_105412	0.5948	0.273478	0.007078	0.56356	0.18189	0.009247	0.103971	416	3342	1264
ATXN7L2	A_73_120351	0.2491	0.0033808	0.0740521	0.18238	0.002249	0.096747	0.033647	3726	1159	10786
AURKC	A_73_117577	0.211	0.198489	0.00980641	0.36834	0.132015	0.012812	0.067955	920	3191	4294
B4GALNT3	A_73_111666	0.2582	0.0507942	0.0714046	0.22073	0.033783	0.093288	0.040722	2771	1226	9340
BARX2	A_73_111766	0.9789	0.0675132	0.00768704	0.8934	0.044903	0.010043	0.164823	2473	3315	264
BBS9	A_73_104681	0.1487	0.130517	0.0163856	0.28092	0.086807	0.021407	0.051827	1602	2912	7058
BCL6	A_73_109587	0.5438	0.0780321	0.0379044	0.57198	0.051899	0.049521	0.105525	2322	2099	1189
BDH1	A_73_121222	0.9996	0.0271912	0.312512	0.50638	0.018085	0.408289	0.093422	3240	8	1797
BHLHB2	A_73_118295	0.1845	0.272412	0.0114352	0.0441	0.18118	0.01494	0.008136	424	3111	15492
BHMT2	A_73_105795	0.9998	0.292781	0.174058	0.85837	0.194728	0.227403	0.158361	317	207	303
BLVRA	A_73_119399	0.873	0.0397161	0.185415	0.08137	0.026415	0.242239	0.015012	2996	170	14405
BMP2	A_73_100523	0.4939	0.265354	0.093633	0.06334	0.176486	0.122329	0.011686	462	805	14943
BPHL	A_73_110097	0.1644	0.158051	0.027065	0.1222	0.105119	0.03536	0.022545	1295	2464	13028
BRI3	A_73_120541	0.1716	0.0956688	0.0307164	0.29266	0.063629	0.04013	0.053993	2053	2325	6625
BRUNOL6	A_73_105276	0.9738	0.249815	0.222637	0.19171	0.166151	0.290869	0.035369	546	81	10477
BSG	A_73_109550	0.8927	0.0323391	0.0731462	0.7033	0.021509	0.095564	0.129752	3127	1178	599
BTBD1	A_73_114947	0.221	0.276693	0.0178042	0.2919	0.184027	0.023261	0.053853	398	2862	6658
BTN1A1	A_73_114446	0.3551	0.126367	0.0840303	0.10178	0.084046	0.109783	0.018777	1655	965	13728
BTNL9	A_73_117327	0.9972	0.0940162	0.158128	0.7945	0.06253	0.20659	0.146577	2085	271	396
C10H14ORF1	A_73_119752	0.1614	0.165677	0.0188457	0.0701	0.110191	0.024621	0.012933	1191	2817	14731
C10H14orf179	A_73_117239	0.2788	0.0327976	0.0776423	0.23509	0.021814	0.101438	0.043372	3120	1089	8741
C10orf107	A_73_109870	0.932	0.0323271	0.16486	0.5226	0.021501	0.215385	0.096414	3128	234	1637
C11H9orf16	A_73_106793	0.4839	0.0483689	0.116707	0.1806	0.03217	0.152474	0.033319	2822	569	10866
C11H9ORF9	A_73_109280	0.566	0.128727	0.11546	0.03975	0.085616	0.150845	0.007333	1627	577	15605
C11orf52	A_73_111385	0.1111	0.0379598	0.0142545	0.2242	0.025247	0.018623	0.041363	3020	2993	9207
C14orf49	A_73_117133	0.1973	0.335596	0.00217939	0.01583	0.223204	0.002847	0.00292	195	3584	16242
C18H19orf12	A_73_104082	0.5796	0.0364705	0.117898	0.3602	0.024256	0.154031	0.066453	3057	557	4508
C19orf28	A_73_120922	0.2913	0.0033043	0.0843645	0.20325	0.002198	0.11022	0.037498	3731	956	10015
C1GALT1C1	A_73_117697	0.2844	0.213654	0.0597255	0.11403	0.142101	0.07803	0.021037	785	1491	13292
C22H3ORF23	A_73_103811	0.223	0.0640031	0.0212054	0.4274	0.042568	0.027704	0.078851	2547	2716	2947
C28H10ORF116	A_73_119460	1	0.417783	0.266143	0.9047	0.277866	0.347709	0.166908	61	32	250
C28H10orf58	A_73_109070	0.4738	0.35677	0.0786685	0.19699	0.237287	0.102778	0.036343	144	1073	10268
C2orf44	A_73_108635	0.2925	0.0262475	0.0827339	0.18642	0.017457	0.10809	0.034393	3257	992	10650
C4orf19	A_73_110304	0.3754	0.168534	0.0844374	0.21601	0.112091	0.110315	0.039852	1167	953	9539
C5H12orf11	A_73_111026	0.1886	0.227025	0.0032933	0.33868	0.150993	0.004303	0.062483	694	3530	5107
C5H22ORF23	A_73_108912	0.6159	0.211162	0.11357	0.00734	0.140443	0.148376	0.001354	805	595	16484
C6orf154	A_73_111304	0.4752	0.473823	0.0626264	0.15292	0.315138	0.08182	0.028212	28	1425	11923
C6orf35	A_73_113464	0.3344	0.0638265	0.0739478	0.02256	0.042451	0.096611	0.004162	2552	1162	16071
C6orf81	A_73_106942	0.1207	0.022557	0.0228945	0.20831	0.015003	0.029911	0.038431	3337	2643	9821
C9orf167	A_73_117148	0.2433	0.0212337	0.0366864	0.42369	0.014122	0.04793	0.078167	3363	2135	3018
CA12	A_73_104449	0.1192	0.0562863	0.0177994	0.1704	0.037436	0.023254	0.031437	2677	2864	11252
CA6	A_73_111210	0.3676	0.0614835	0.0951966	0.17491	0.040892	0.124372	0.032269	2582	789	11077
CAMK1G	A_73_105589	0.2391	0.352932	0.00289842	0.3088	0.234734	0.003787	0.056971	148	3554	6071
CAPN12	A_73_101478	0.1593	0.055609	0.029748	0.07444	0.036985	0.038865	0.013733	2689	2362	14613
CAPS	A_73_105556	0.3107	0.00421089	0.0804754	0.31302	0.002801	0.105139	0.057749	3709	1033	5952
CASKIN2	A_73_112149	0.2356	0.246945	0.0313549	0.02479	0.164242	0.040964	0.004574	560	2301	16007
CASP8AP2	A_73_115930	0.0999	0.0246017	0.00684724	0.24015	0.016363	0.008946	0.044305	3292	3351	8526
CBR4	A_73_121032	0.2814	0.104651	0.0378757	0.41067	0.069603	0.049484	0.075765	1931	2103	3267
CCDC17	A_73_114131	0.1717	0.289172	0.0032913	0.24601	0.192327	0.0043	0.045386	333	3531	8323
CCDC69	A_73_108118	0.4693	0.262862	0.0782324	0.30618	0.174829	0.102209	0.056487	477	1078	6159
CCDC94	A_73_100387	0.1077	0.118992	0.000323039	0.21742	0.079141	0.000422	0.040112	1749	3659	9472
CCNB1	A_73_110663	0.1305	0.057871	0.00320379	0.02894	0.03849	0.004186	0.005339	2649	3534	15901
CCNB1	A_73_110663	0.1305	0.057871	0.00320379	0.02894	0.03849	0.004186	0.005339	2649	3534	15902
CCNF	A_73_109219	0.1538	0.1454	0.0253925	0.16026	0.096705	0.033175	0.029566	1422	2534	11631
CCNO	A_73_106617	0.3214	0.0479534	0.0866006	0.2147	0.031894	0.113141	0.03961	2835	913	9595
CCR9	A_73_116329	0.4791	0.155391	0.105921	0.13621	0.10335	0.138382	0.025129	1324	655	12538
CDC123	A_73_114487	0.1013	0.0263102	0.00886861	0.2193	0.017499	0.011587	0.040459	3254	3253	9393
CDC73	A_73_115181	0.3126	0.149895	0.0684811	0.06088	0.099695	0.089469	0.011232	1378	1283	15024
CDKN1C	A_73_117162	0.6769	0.040478	0.0875758	0.5373	0.026922	0.114415	0.099126	2974	897	1512
CDKN2B	A_73_116752	0.95	0.205773	0.0858876	0.68298	0.136859	0.11221	0.126003	851	926	660
CDKN2C	A_73_119022	0.323	0.0603571	0.0633539	0.3819	0.040143	0.08277	0.070457	2602	1398	3954
CEBPB	A_73_101600	0.1359	0.008194	0.0328982	0.2154	0.00545	0.042981	0.039739	3634	2253	9566
CENPO	A_73_120123	0.9718	0.212307	0.221538	0.23486	0.141205	0.289434	0.043329	794	83	8752
CENTA2	A_73_100044	0.1596	0.160509	0.0157591	0.28576	0.106754	0.020589	0.05272	1251	2943	6874
CEP63	A_73_103165	0.1064	0.0381889	0.00678743	0.11814	0.025399	0.008868	0.021796	3015	3355	13154
CEP97	A_73_119731	0.2102	0.204929	0.0167429	0.33966	0.136298	0.021874	0.062664	861	2901	5082
CES3	A_73_114912	0.2427	0.0905003	0.0620127	0.2354	0.060191	0.081018	0.043429	2133	1436	8726
CETN2	A_73_115055	0.4705	0.106857	0.0974614	0.3234	0.07107	0.127331	0.059664	1910	760	5600
CHAF1A	A_73_103849	0.1042	0.0445878	0.00896112	0.21139	0.029655	0.011707	0.038999	2894	3246	9715
CHL1	A_73_113146	0.907	0.0809159	0.13648	0.55585	0.053817	0.178308	0.102549	2278	393	1325
CHP2	A_73_119629	0.1111	0.0553682	0.0120226	0.1587	0.036825	0.015707	0.029279	2697	3088	11689
CHPT1	A_73_101995	0.1596	0.114858	0.0197204	0.0495	0.076392	0.025764	0.009132	1800	2777	15362
CHRNA7	A_73_107989	0.1205	0.084783	0.0129986	0.13144	0.056389	0.016982	0.024249	2230	3051	12711
CHRNB3	A_73_103992	0.5286	0.146567	0.11481	0.1937	0.097482	0.149996	0.035736	1413	584	10405
CHST13	A_73_113901	0.8379	0.293693	0.14949	0.27294	0.195334	0.195304	0.050355	315	316	7325
CIDEA	A_73_100290	1	0.520872	0.330137	2.0697	0.34643	0.431315	0.381839	11	4	12
CIDEC	A_73_119459	1	0.305793	0.255372	1.3019	0.203382	0.333636	0.240188	272	41	61
CKAP5	A_73_109290	0.1145	0.044146	0.00164132	0.3267	0.029361	0.002144	0.060273	2911	3603	5487
CKB	A_73_121330	1	0.107354	0.224398	1.4413	0.071401	0.293169	0.265905	1900	78	45
CKB	A_73_121330	1	0.107354	0.224398	1.4413	0.071401	0.293169	0.265905	1900	78	46
CLCN3	A_73_104382	0.1119	0.0478036	0.00105352	0.0679	0.031794	0.001376	0.012527	2836	3628	14807
CLDN10	A_73_106401	0.4061	0.098948	0.0936895	0.27242	0.06581	0.122403	0.050259	2004	804	7340
CLDN15	A_73_113383	0.5288	0.0745574	0.106687	0.35114	0.049588	0.139383	0.064782	2368	645	4766
CLDN5	A_73_120267	0.9623	0.0365553	0.0885487	0.76098	0.024313	0.115686	0.140393	3056	880	466
CLDN6	A_73_119801	0.2042	0.188446	0.0337222	0.06579	0.125335	0.044057	0.012138	1002	2230	14869
CLDN7	A_73_108585	0.3818	0.159578	0.0638966	0.3704	0.106135	0.083479	0.068335	1270	1384	4234
CLIP4	A_73_116628	0.4587	0.0663677	0.0989001	0.3324	0.044141	0.12921	0.061324	2495	740	5291
CLOCK	A_73_109000	0.9976	0.284218	0.225126	0.5567	0.189033	0.29412	0.102706	358	77	1316
CLU	A_73_120760	1	0.0408178	0.232502	1.0475	0.027148	0.303757	0.193253	2968	65	136
CMTM5	A_73_103929	0.8271	0.0884872	0.173474	0.16735	0.058853	0.226639	0.030874	2166	209	11348
CNTLN	A_73_112475	0.2481	0.0643582	0.0579741	0.0553	0.042804	0.075742	0.010202	2537	1532	15191
CNTN1	A_73_118913	0.9481	0.217428	0.103207	0.64135	0.144611	0.134838	0.118323	753	694	820
CNTNAP2	A_73_115867	0.1815	0.230046	0.0022339	0.3289	0.153003	0.002919	0.060679	674	3583	5408
CNTROB	A_73_112817	0.1844	0.0209595	0.05268	0.1923	0.01394	0.068825	0.035477	3368	1668	10452
COL2A1	A_73_107521	0.1042	0.0322948	0.0101231	0.22403	0.021479	0.013226	0.041331	3129	3173	9211
COL9A2	A_73_110543	0.5891	0.0375468	0.12174	0.01812	0.024972	0.15905	0.003343	3032	526	16179
COQ2	A_73_121236	0.3346	0.0643319	0.0731234	0.01825	0.042787	0.095534	0.003367	2540	1180	16178
CORO1B	A_73_116801	0.3758	0.0296741	0.0711876	0.41373	0.019736	0.093005	0.076329	3183	1232	3214
CPE	A_73_116475	0.9996	0.217076	0.0727909	0.99104	0.144377	0.095099	0.182837	761	1193	163
CPEB3	A_73_116029	0.5974	0.143622	0.120364	0.0455	0.095523	0.157252	0.008394	1443	538	15468
CPOX	A_73_118358	0.436	0.0885429	0.0999928	0.27457	0.05889	0.130638	0.050655	2164	727	7266
CPT1A	A_73_103315	0.1263	0.0430639	0.0222521	0.23948	0.028642	0.029072	0.044182	2931	2671	8557
CPT2	A_73_120288	0.9839	0.21422	0.105139	0.7324	0.142477	0.137361	0.13512	782	664	528
CRBN	A_73_112418	0.2975	0.0341528	0.0830008	0.2036	0.022715	0.108438	0.037562	3101	987	9997
CRNDE	A_73_104555	0.293	0.0908156	0.0735981	0.10324	0.060401	0.096154	0.019047	2129	1170	13689
CRNKL1	A_73_102678	0.8789	0.127271	0.0795609	0.64552	0.084648	0.103944	0.119092	1645	1057	789
CROT	A_73_104483	0.1474	0.114498	0.0229755	0.10995	0.076152	0.030017	0.020285	1808	2639	13449
CSMD3	A_73_116427	0.2202	0.230994	0.0301678	0.03762	0.153634	0.039413	0.006941	665	2345	15672
CSN2	A_73_116854	0.2723	0.177063	0.0426174	0.33761	0.117764	0.055678	0.062286	1092	1955	5133
CXORF36	A_73_116824	0.1345	0.0687591	0.0138814	0.30929	0.045731	0.018136	0.057061	2450	3010	6056
CYB561D2	A_73_108932	0.4436	0.0508976	0.0840701	0.4032	0.033852	0.109835	0.074386	2769	963	3431
CYB5A	A_73_118475	0.9999	0.295409	0.232667	0.7525	0.196476	0.303974	0.138829	307	64	483
CYB5R4	A_73_107755	0.6164	0.107199	0.13247	0.13099	0.071298	0.173069	0.024166	1905	441	12729
CYM	A_73_109890	0.3846	0.225209	0.0808935	0.18321	0.149786	0.105685	0.0338	709	1021	10748
CYP2B6	A_73_118562	0.1143	0.0390002	0.0125295	0.11896	0.025939	0.016369	0.021947	3003	3068	13137
DAPK3	A_73_118866	0.8434	0.1643	0.0290308	0.69093	0.109276	0.037928	0.12747	1203	2390	634
DCAF15	A_73_105637	0.4462	0.286279	0.0716872	0.2973	0.190403	0.093657	0.054849	347	1220	6461
DCLK3	A_73_109762	0.1366	0.0488223	0.0182017	0.07255	0.032472	0.02378	0.013385	2808	2846	14665
DCPS	A_73_105342	0.9278	0.014837	0.189321	0.41275	0.009868	0.247343	0.076148	3484	159	3231
DCXR	A_73_109435	0.5346	0.134156	0.0171523	0.5825	0.089227	0.022409	0.107465	1567	2889	1113
DCXR	A_73_109435	0.5346	0.134156	0.0171523	0.5825	0.089227	0.022409	0.107465	1567	2889	1114
DENND4A	A_73_120806	0.1903	0.0885944	0.0355529	0.04884	0.058924	0.046449	0.00901	2163	2170	15377
DFFA	A_73_111935	0.9053	0.0883725	0.179459	0.37209	0.058776	0.234458	0.068647	2168	186	4190
DFNB59	A_73_104444	0.2578	0.01213	0.0556968	0.01381	0.008068	0.072766	0.002548	3545	1579	16300
DGAT2	A_73_118582	1	0.40541	0.322555	1.6436	0.269637	0.421409	0.303228	74	6	30
DKK1	A_73_116484	0.5423	0.0584728	0.0215826	0.60805	0.03889	0.028197	0.112179	2634	2704	978
DLD	A_73_105707	0.2179	0.0237807	0.0604278	0.2613	0.015816	0.078947	0.048207	3308	1473	7777
DMRTB1	A_73_108908	0.4997	0.239799	0.0994148	0.09391	0.159489	0.129883	0.017325	605	733	13985
DNAH8	A_73_107452	0.1547	0.100198	0.0288937	0.11692	0.066641	0.037749	0.021571	1994	2395	13200
DNAH9	A_73_113627	0.7768	0.127866	0.157443	0.23127	0.085043	0.205695	0.042667	1639	276	8910
DNAJC10	A_73_102828	0.1925	0.0585238	0.0474851	0.10563	0.038924	0.062038	0.019488	2632	1818	13608
DNAJC12	A_73_117314	0.7179	0.013853	0.156958	0.161	0.009214	0.205061	0.029703	3511	280	11597
DNAL1	A_73_105667	0.2655	0.252333	0.0115265	0.38548	0.167826	0.015059	0.071117	526	3109	3864
DPYD	A_73_107101	0.573	0.159981	0.114719	0.27544	0.106403	0.149877	0.050816	1261	585	7237
DPYS	A_73_108607	0.3586	0.184672	0.0748411	0.26232	0.122825	0.097778	0.048395	1034	1144	7735
DSCAM	A_73_103024	0.2024	0.11817	0.0483629	0.19108	0.078594	0.063185	0.035252	1763	1794	10495
DUOX1	A_73_112098	0.5505	0.186134	0.111811	0.07353	0.123797	0.146077	0.013566	1017	612	14636
ECH1	A_73_108390	0.1186	0.0121916	0.0185742	0.1238	0.008109	0.024267	0.02284	3541	2830	12975
ECRG4	A_73_117130	0.9553	0.00575122	0.0658994	0.79405	0.003825	0.086096	0.146494	3687	1342	398
EDN3	A_73_115638	0.9583	0.0544357	0.193988	0.46059	0.036205	0.25344	0.084974	2708	141	2375
EFCAB2	A_73_118079	0.3376	0.0913991	0.0836861	0.24617	0.060789	0.109334	0.045416	2121	973	8315
EFHC1	A_73_113822	0.1661	0.0820049	0.0121948	0.37339	0.054541	0.015932	0.068887	2267	3078	4163
EGR1	A_73_111154	0.9716	0.067459	0.0536821	0.8229	0.044867	0.070134	0.151817	2474	1644	356
EIF5B	A_73_114933	0.4877	0.093426	0.0678113	0.46662	0.062137	0.088594	0.086087	2094	1297	2283
ELOVL2	A_73_112510	0.4759	0.00894865	0.117956	0.15434	0.005952	0.154107	0.028474	3624	555	11870
ELOVL6	A_73_119372	1	0.322753	0.264337	2.35917	0.214662	0.34535	0.435243	231	34	6
ELP4	A_73_109865	0.1512	0.00973635	0.0401747	0.17932	0.006476	0.052487	0.033083	3605	2017	10912
EMCN	A_73_116444	0.3467	0.0567485	0.043725	0.46746	0.037743	0.057125	0.086242	2667	1924	2267
EMID1	A_73_114305	0.1745	0.0475049	0.0353282	0.31466	0.031595	0.046155	0.058052	2839	2172	5902
EMP2	A_73_108977	0.1001	0.0132139	0.00363528	0.1136	0.008789	0.004749	0.020958	3526	3512	13308
ENPEP	A_73_103284	0.4041	0.128717	0.0852956	0.30664	0.085609	0.111436	0.056572	1629	937	6144
EPB41L1	A_73_112189	0.1381	0.0503268	0.0289795	0.21947	0.033472	0.037861	0.04049	2782	2392	9389
EPB41L4A	A_73_100583	0.2306	0.00359207	0.0513578	0.36344	0.002389	0.067098	0.067051	3720	1711	4427
ERN1	A_73_112383	0.247	0.12545	0.0605198	0.13367	0.083436	0.079067	0.024661	1668	1466	12633
EXD2	A_73_102733	0.1469	0.0342062	0.0288044	0.29025	0.02275	0.037632	0.053548	3100	2400	6705
F3	A_73_109579	0.6437	0.098498	0.0256543	0.62689	0.065511	0.033517	0.115655	2009	2524	880
FABP4	A_73_114371	1	0.477904	0.243603	1.8144	0.317853	0.318261	0.334739	24	54	19
FAH	A_73_111280	0.4836	0.158896	0.0964053	0.302	0.105682	0.125951	0.055716	1284	777	6297
FAM124A	A_73_109630	0.442	0.215473	0.0836939	0.28548	0.14331	0.109344	0.052668	770	972	6883
FAM19A2	A_73_101982	0.7084	0.188783	0.0398547	0.59501	0.125559	0.052069	0.109773	1001	2027	1032
FAM32A	A_73_100741	0.1841	0.121695	0.0381522	0.2444	0.080939	0.049845	0.045089	1722	2092	8371
FAM46B	A_73_102064	0.4492	0.0826814	0.0729212	0.43206	0.054991	0.09527	0.079711	2258	1189	2840
FAM98B	A_73_119313	0.9478	0.199293	0.202004	0.0239	0.132549	0.263912	0.004409	910	120	16031
FARSA	A_73_115295	0.1322	0.0901677	0.00416842	0.33038	0.05997	0.005446	0.060952	2138	3483	5344
FASN	A_73_101384	1	0.344517	0.257245	1.7585	0.229137	0.336084	0.324426	167	39	24
FASTKD1	A_73_110724	0.3991	0.199056	0.0862156	0.1095	0.132391	0.112638	0.020202	913	923	13463
FBN3	A_73_118400	0.2202	0.340034	0.0188886	0.06609	0.226156	0.024677	0.012193	182	2813	14856
FBXL4	A_73_103565	0.1214	0.159779	0.00464431	0.1482	0.106269	0.006068	0.027341	1266	3453	12099
FBXO2	A_73_116612	0.1881	0.155477	0.0205911	0.32777	0.103407	0.026902	0.06047	1323	2740	5449
FEM1B	A_73_102540	0.227	0.192032	0.0474161	0.16047	0.12772	0.061948	0.029605	970	1822	11616
FGF7	A_73_102083	0.7584	0.282602	0.0232167	0.60671	0.187958	0.030332	0.111932	367	2625	981
FHIT	A_73_119699	0.7595	0.220747	0.139759	0.28088	0.146818	0.182591	0.05182	737	377	7060
FHIT	A_73_119699	0.7595	0.220747	0.139759	0.28088	0.146818	0.182591	0.05182	737	377	7061
FIGN	A_73_105506	0.2482	0.182698	0.0490444	0.06641	0.121512	0.064075	0.012252	1051	1776	14847
FIP1L1	A_73_101574	0.8096	0.108839	0.1624	0.27977	0.072388	0.212172	0.051615	1877	243	7088
FKBP1B	A_73_116263	0.3795	0.116052	0.0800948	0.02261	0.077186	0.104642	0.004171	1789	1044	16068
FKTN	A_73_108197	0.1668	0.287008	0.00706632	0.20104	0.190888	0.009232	0.03709	345	3343	10101
FMO3	A_73_107369	0.9831	0.443283	0.188118	0.39019	0.294826	0.245771	0.071986	45	163	3756
FOS	A_73_101038	1	0.0445832	0.00516568	1.6618	0.029652	0.006749	0.306585	2895	3433	29
FOXD3	A_73_109255	0.2368	0.0469978	0.00611335	0.48419	0.031258	0.007987	0.089328	2848	3385	2040
FOXN2	A_73_114497	0.6626	0.197199	0.0327165	0.5834	0.131156	0.042743	0.107631	928	2259	1110
FRG1	A_73_104579	0.9813	0.0140427	0.249287	0.1342	0.00934	0.325687	0.024759	3502	48	12613
FRZB	A_73_115892	0.1483	0.0288928	0.0362501	0.2258	0.019217	0.04736	0.041658	3205	2146	9133
FST	A_73_106541	0.9477	0.239283	0.0136552	0.77152	0.159146	0.01784	0.142338	607	3020	446
FZD1	A_73_100213	0.4517	0.0899472	0.0534813	0.48803	0.059824	0.069872	0.090037	2143	1650	2003
G0S2	A_73_100624	1	0.365186	0.170754	1.2376	0.242884	0.223085	0.228325	123	223	72
G7C	A_73_115519	0.1601	0.056174	0.0393661	0.19176	0.037361	0.051431	0.035378	2679	2047	10475
GAD1	A_73_112471	0.8588	0.413179	0.149157	0.0429	0.274804	0.19487	0.007915	68	319	15522
GADD45G	A_73_106673	0.1979	0.0860431	0.0141749	0.4082	0.057227	0.018519	0.075309	2209	2994	3319
GALC	A_73_121375	0.239	0.127998	0.0508863	0.28372	0.085131	0.066482	0.052344	1637	1727	6958
GALM	A_73_119081	0.8601	0.059059	0.182822	0.22197	0.03928	0.238852	0.040951	2620	179	9288
GALNT9	A_73_100711	0.9998	0.194115	0.255413	0.71584	0.129106	0.33369	0.132065	951	40	565
GATA4	A_73_120607	0.9988	0.0891192	0.31321	0.10553	0.059273	0.4092	0.019469	2153	7	13611
GBAS	A_73_100896	0.1939	0.00700033	0.0132114	0.4469	0.004656	0.01726	0.082449	3656	3039	2596
GCAT	A_73_116052	0.9608	0.113464	0.221893	0.1226	0.075464	0.289897	0.022618	1822	82	13013
GDAP1L1	A_73_106277	0.1347	0.0164571	0.0248292	0.10144	0.010946	0.032439	0.018715	3452	2555	13738
GEMIN8	A_73_109767	0.1274	0.0132857	0.0202755	0.0973	0.008836	0.026489	0.017951	3523	2753	13857
GFM1	A_73_104409	0.4524	0.367834	0.0723394	0.20339	0.244645	0.09451	0.037523	118	1203	10007
GFRAL	A_73_111004	0.2879	0.0851342	0.0737197	0.2421	0.056622	0.096313	0.044665	2222	1165	8464
GGNBP1	A_73_106935	0.5064	0.292298	0.0884306	0.25417	0.194406	0.115532	0.046892	320	882	8037
GINS4	A_73_103057	0.3201	0.0575792	0.0763455	0.31302	0.038296	0.099743	0.057749	2653	1114	5951
GLI2	A_73_108808	0.1705	0.0706803	0.00845801	0.39841	0.047009	0.01105	0.073503	2428	3273	3541
GLOD4	A_73_119576	0.3354	0.0312156	0.044682	0.4694	0.020761	0.058376	0.0866	3158	1900	2245
GLYCAM1	A_73_114339	0.1576	0.121566	0.0088875	0.01209	0.080853	0.011611	0.00223	1724	3249	16356
GLYCTK	A_73_108577	0.3359	0.0316736	0.0714756	0.3763	0.021066	0.093381	0.069424	3148	1225	4087
GMNN	A_73_107052	0.1727	0.0572615	0.0133826	0.39433	0.038084	0.017484	0.07275	2657	3029	3642
GNAI1	A_73_117580	0.9856	0.255717	0.219387	0.37991	0.170077	0.286623	0.07009	510	86	4012
GNB4	A_73_105960	0.5205	0.0634808	0.0419871	0.55954	0.042221	0.054855	0.10323	2555	1970	1296
GNG13	A_73_114634	0.2475	0.269651	0.0376863	0.05919	0.179344	0.049236	0.01092	439	2109	15082
GPM6B	A_73_121314	0.9477	0.474253	0.135807	0.42591	0.315424	0.177428	0.078576	27	405	2978
GPR111	A_73_119391	0.5963	0.344716	0.103346	0.06961	0.22927	0.135019	0.012842	166	692	14746
GPR37	A_73_106897	0.1992	0.04267	0.00302199	0.45993	0.02838	0.003948	0.084852	2940	3548	2383
GPR39	A_73_109633	0.1535	0.0374257	0.0166195	0.02269	0.024892	0.021713	0.004186	3036	2902	16065
GPR61	A_73_109993	0.1149	0.0031172	0.0117976	0.09013	0.002073	0.015413	0.016628	3736	3096	14099
GPR81	A_73_107817	0.2456	0.276159	0.0182719	0.32597	0.183672	0.023872	0.060138	400	2837	5513
GPSM2	A_73_118370	0.2364	0.227939	0.0448981	0.12348	0.151601	0.058658	0.022781	688	1895	12990
GRAMD2	A_73_120130	0.1273	0.195835	0.000274809	0.10684	0.130249	0.000359	0.019711	936	3663	13563
GRAMD2	A_73_120130	0.1273	0.195835	0.000274809	0.10684	0.130249	0.000359	0.019711	936	3663	13564
GRB10	A_73_104835	0.8626	0.0667126	0.0141499	0.756	0.04437	0.018486	0.139474	2484	2998	475
GRHL1	A_73_115292	0.6688	0.0836835	0.140266	0.25741	0.055658	0.183254	0.04749	2249	375	7916
GRHPR	A_73_102006	0.3413	0.063015	0.0890013	0.1404	0.041911	0.116278	0.025902	2560	872	12381
GRID2IP	A_73_113335	0.2677	0.338795	0.0381247	0.12829	0.225332	0.049809	0.023668	188	2093	12837
GRIN3A	A_73_112024	0.7604	0.317755	0.0337086	0.57501	0.211338	0.044039	0.106084	242	2232	1168
GRTP1	A_73_105883	0.9194	0.086429	0.0627767	0.7266	0.057484	0.082016	0.13405	2203	1419	542
GSTA1	A_73_108546	1	0.0798641	0.0821109	1.32472	0.053117	0.107276	0.244398	2302	998	56
GSTO2	A_73_101331	0.1596	0.267292	0.00639967	0.21111	0.177775	0.008361	0.038948	451	3370	9724
GTF2H4	A_73_104949	0.1919	0.272662	0.014017	0.2571	0.181347	0.018313	0.047432	421	3003	7929
GTF2IRD2	A_73_116345	0.7738	0.0119164	0.163446	0.08237	0.007926	0.213537	0.015196	3549	240	14374
GTPBP8	A_73_110503	0.1286	0.0209226	0.0010112	0.0171	0.013916	0.001321	0.003155	3370	3630	16206
gzmA	A_73_103572	0.4045	0.407422	0.058681	0.17085	0.270975	0.076665	0.03152	71	1513	11233
HAPLN4	A_73_111048	0.2394	0.265162	0.0363638	0.23023	0.176358	0.047508	0.042475	463	2145	8956
HARBI1	A_73_119089	0.7436	0.105554	0.117772	0.4552	0.070204	0.153866	0.08398	1921	559	2459
HCN1	A_73_100831	0.6017	0.363776	0.101252	0.18674	0.241946	0.132283	0.034452	127	714	10640
HCRTR2	A_73_119394	0.1983	0.141447	0.0286909	0.32065	0.094076	0.037484	0.059157	1477	2407	5698
HHIP	A_73_113490	0.2083	0.118714	0.032207	0.01342	0.078956	0.042078	0.002476	1752	2269	16309
HIST1H1B	A_73_101777	0.8731	0.0938216	0.183767	0.108	0.0624	0.240087	0.019925	2090	175	13524
HIST1H4I	A_73_119226	1	0.109591	0.0503058	1.17249	0.072889	0.065723	0.216313	1872	1740	86
HIVEP3	A_73_104789	0.6009	0.349938	0.103873	0.1719	0.232743	0.135707	0.031714	154	681	11185
HKDC1	A_73_103997	0.1337	0.046744	0.00284526	0.01803	0.031089	0.003717	0.003326	2853	3556	16186
HLA-H	A_73_110205	0.3733	0.241264	0.0556758	0.33981	0.160464	0.072739	0.062692	596	1581	5077
HLCS	A_73_106145	0.3607	0.0553256	0.0390886	0.48887	0.036797	0.051068	0.090192	2699	2055	1989
HLCS	A_73_106145	0.3607	0.0553256	0.0390886	0.48887	0.036797	0.051068	0.090192	2699	2055	1990
HMGCL	A_73_121377	0.3964	0.0137591	0.0144918	0.57531	0.009151	0.018933	0.106139	3513	2983	1164
HNF4A	A_73_109651	0.4773	0.355006	0.0820505	0.15149	0.236114	0.107197	0.027948	147	1001	11981
HORMAD1	A_73_107377	0.3854	0.381297	0.0585291	0.06704	0.253599	0.076467	0.012368	98	1515	14832
HOXB3	A_73_100690	0.197	0.193719	0.0332425	0.23426	0.128842	0.04343	0.043219	957	2246	8772
HPS3	A_73_104273	0.3953	0.486053	0.044954	0.10344	0.323273	0.058731	0.019084	20	1893	13674
HRASLS	A_73_101909	0.9891	0.187027	0.251913	0.0745	0.124391	0.329118	0.013745	1010	45	14608
HRASLS	A_73_101909	0.9891	0.187027	0.251913	0.0745	0.124391	0.329118	0.013745	1010	45	14609
HSDL1	A_73_113073	0.1936	0.0190738	0.0248776	0.40721	0.012686	0.032502	0.075126	3409	2553	3343
HSDL2	A_73_110565	0.3862	0.284323	0.0641462	0.00887	0.189102	0.083805	0.001636	357	1381	16432
HSPBAP1	A_73_101756	0.624	0.350768	0.0316793	0.49537	0.233295	0.041388	0.091391	152	2295	1908
HTR1F	A_73_102739	0.3762	0.260077	0.0746166	0.1046	0.172976	0.097485	0.019298	491	1150	13644
HTR3A	A_73_101315	0.2477	0.441364	0.0128245	0.11369	0.29355	0.016755	0.020975	46	3058	13305
IARS2	A_73_100193	0.83	0.0333216	0.159733	0.3904	0.022162	0.208686	0.072025	3113	264	3752
IDH1	A_73_120890	0.9997	0.0946819	0.149041	0.9487	0.062973	0.194718	0.175026	2070	320	210
IDI1	A_73_104725	0.1824	0.209374	0.0239048	0.243	0.139254	0.031231	0.044831	821	2587	8421
IFITM5	A_73_100460	0.1287	0.00738846	0.0228513	0.106	0.004914	0.029855	0.019556	3652	2646	13587
IFRD2	A_73_106924	0.7104	0.0403516	0.15154	0.1029	0.026838	0.197983	0.018984	2979	305	13701
IGFL1	A_73_119645	0.2544	0.309522	0.0334525	0.05089	0.205862	0.043705	0.009389	261	2244	15326
IGFL1	A_73_119645	0.2544	0.309522	0.0334525	0.05089	0.205862	0.043705	0.009389	261	2244	15327
IL17B	A_73_109854	0.7622	0.103733	0.0506848	0.63551	0.068992	0.066218	0.117245	1943	1733	839
IL17RE	A_73_110350	0.8195	0.204874	0.130209	0.4194	0.136261	0.170114	0.077375	863	458	3106
IMMP1L	A_73_100364	0.2998	0.0141845	0.0799548	0.09279	0.009434	0.104459	0.017119	3500	1047	14015
INSC	A_73_101222	0.3678	0.167416	0.080985	0.24347	0.111348	0.105805	0.044918	1180	1017	8403
IPP	A_73_118104	0.2283	0.0407964	0.0171587	0.45464	0.027134	0.022417	0.083877	2969	2888	2465
IRF3	A_73_110608	0.1132	0.0779036	0.0074929	0.25469	0.051813	0.009789	0.046988	2325	3321	8011
ISCU	A_73_108563	0.1409	0.114072	0.00208998	0.341	0.075869	0.002731	0.062911	1814	3592	5032
ISL2	A_73_110305	0.1237	0.0880146	0.00377006	0.31031	0.058538	0.004925	0.057249	2171	3505	6026
KBTBD7	A_73_111333	0.9174	0.302808	0.0602565	0.64618	0.201397	0.078723	0.119214	281	1479	788
KCNH2	A_73_100952	0.2615	0.26874	0.0347414	0.01216	0.178738	0.045389	0.002243	445	2194	16350
KCNJ6	A_73_115359	0.2478	0.173488	0.0464778	0.0432	0.115386	0.060722	0.00797	1130	1851	15514
KCNK15	A_73_112442	0.1875	0.233348	0.0259645	0.10808	0.155199	0.033922	0.01994	648	2511	13522
KCNK7	A_73_118391	0.9961	0.177565	0.275199	0.00145	0.118098	0.35954	0.000268	1090	27	16626
KCNS1	A_73_110126	0.3037	0.0213428	0.0813318	0.1017	0.014195	0.106258	0.018763	3358	1012	13731
KCTD16	A_73_104235	0.2132	0.361373	0.00440539	0.0131	0.240348	0.005756	0.002417	134	3468	16324
KCTD3	A_73_116073	0.1056	0.0361553	0.0092474	0.14393	0.024047	0.012081	0.026554	3060	3229	12240
KHK	A_73_117054	0.2926	0.147786	0.0694755	0.2103	0.098292	0.090768	0.038798	1399	1260	9755
KIAA1217	A_73_108944	0.3458	0.301373	0.0622418	0.18437	0.200443	0.081317	0.034014	286	1431	10724
KIAA1409	A_73_105868	0.2189	0.0500379	0.058508	0.2523	0.03328	0.076439	0.046547	2791	1516	8103
KIF18A	A_73_118781	0.3747	0.396046	0.0550611	0.0867	0.263409	0.071936	0.015995	86	1602	14210
KIF1A	A_73_121089	0.1852	0.204849	0.024933	0.07048	0.136245	0.032574	0.013003	864	2550	14717
KIF21A	A_73_112431	0.187	0.040245	0.0388932	0.05307	0.026767	0.050813	0.009791	2983	2063	15255
KIF22	A_73_101534	0.9941	0.0538983	0.277736	0.1531	0.035848	0.362855	0.028245	2718	24	11915
KLB	A_73_103368	0.9992	0.433108	0.0887159	0.86245	0.288059	0.115905	0.159113	48	878	290
KLF10	A_73_118231	0.9999	0.0612241	0.120775	1.0756	0.04072	0.157789	0.198437	2588	535	121
KLF11	A_73_104088	0.2817	0.110085	0.0413517	0.3964	0.073217	0.054025	0.073132	1870	1987	3588
KLHDC1	A_73_110563	0.1519	0.127423	0.0174132	0.06441	0.084749	0.02275	0.011883	1643	2875	14905
KLHDC6	A_73_100048	0.0986	0.0649433	0.00214969	0.1843	0.043194	0.002809	0.034002	2524	3588	10726
KLHL23	A_73_111426	0.2102	0.0333864	0.0580108	0.2483	0.022205	0.07579	0.045809	3110	1531	8232
KRT18	A_73_118812	0.7407	0.0978453	0.0741856	0.58025	0.065077	0.096921	0.10705	2019	1156	1131
KRT31	A_73_113608	0.2961	0.0642426	0.0741421	0.2829	0.042728	0.096865	0.052192	2541	1157	6996
KRT5	A_73_101433	0.4125	0.132107	0.0966982	0.14661	0.087864	0.126334	0.027048	1582	772	12146
KRT75	A_73_111429	0.24	0.185377	0.0520718	0.17666	0.123294	0.06803	0.032592	1025	1686	11007
L2HGDH	A_73_114145	0.2725	0.0840031	0.0594159	0.32627	0.05587	0.077625	0.060194	2244	1498	5504
LACTB2	A_73_111326	0.706	0.158258	0.096787	0.47372	0.105257	0.12645	0.087397	1289	771	2184
LANCL2	A_73_119540	0.4431	0.0279928	0.0816695	0.42482	0.018618	0.106699	0.078375	3222	1004	2996
LARP5	A_73_117982	0.2146	0.262251	0.0205061	0.28174	0.174422	0.026791	0.051978	480	2746	7028
LDHB	A_73_108736	0.983	0.0284451	0.0604765	0.8598	0.018919	0.079011	0.158625	3215	1471	299
LDHD	A_73_116863	0.3614	0.0963291	0.0814702	0.3043	0.064068	0.106439	0.05614	2039	1008	6217
LDLRAD3	A_73_114288	0.1646	0.153019	0.00988545	0.33029	0.101773	0.012915	0.060935	1349	3186	5347
LGALS3BP	A_73_109296	0.8673	0.0585026	0.0440433	0.7221	0.03891	0.057541	0.13322	2633	1918	552
LGR4	A_73_101249	0.209	0.11052	0.0463149	0.08628	0.073506	0.060509	0.015918	1864	1855	14223
LIMS1	A_73_104099	0.2545	0.289032	0.0162533	0.33377	0.192234	0.021235	0.061577	334	2920	5245
LIPE	A_73_101039	0.9979	0.374786	0.162065	0.70047	0.249269	0.211733	0.12923	107	249	613
LLPH	A_73_118022	0.2412	0.247986	0.03209	0.28313	0.164935	0.041925	0.052235	554	2273	6987
LNP1	A_73_104403	0.9249	0.0986885	0.202205	0.20521	0.065637	0.264176	0.037859	2006	119	9936
LOC100138061	A_73_106518	0.2341	0.0295204	0.0257155	0.4431	0.019634	0.033597	0.081748	3186	2518	2645
LOC100288068	A_73_115264	0.1504	0.109175	0.0207671	0.07717	0.072612	0.027132	0.014237	1876	2733	14524
LOC100289355	A_73_118907	0.4079	0.0778932	0.0234862	0.53859	0.051807	0.030684	0.099364	2326	2619	1496
LOC100292407	A_73_101128	0.1415	0.0286522	0.00977226	0.02034	0.019056	0.012767	0.003753	3211	3193	16131
LOC283267	A_73_117655	0.5655	0.0466191	0.0231875	0.61912	0.031006	0.030294	0.114221	2855	2628	909
LOC505120	A_73_109590	0.5252	0.0739832	0.121245	0.18084	0.049206	0.158403	0.033363	2377	528	10855
LOC506831	A_73_102344	0.1686	0.197346	0.0231201	0.11266	0.131254	0.030206	0.020785	927	2631	13338
LOC509128	A_73_104253	0.2441	0.0278132	0.048394	0.00425	0.018498	0.063225	0.000784	3229	1793	16565
LOC512138	A_73_118070	0.0986	0.0160276	0.00551616	0.14012	0.01066	0.007207	0.025851	3464	3419	12399
LOC513251	A_73_118534	0.2508	0.0664534	0.0644891	0.09932	0.044198	0.084253	0.018324	2491	1372	13794
LOC513469	A_73_100705	0.154	0.0363534	0.00704681	0.39736	0.024179	0.009206	0.073309	3058	3345	3561
LOC513491	A_73_118790	0.1417	0.0210393	0.0274172	0.09587	0.013993	0.03582	0.017687	3367	2448	13920
LOC514792	A_73_112775	0.4262	0.255082	0.0599035	0.35819	0.169654	0.078262	0.066082	512	1485	4579
LOC514792	A_73_112775	0.4262	0.255082	0.0599035	0.35819	0.169654	0.078262	0.066082	512	1485	4580
LOC514792	A_73_112775	0.4262	0.255082	0.0599035	0.35819	0.169654	0.078262	0.066082	512	1485	4581
LOC515676	A_73_103255	1	0.250668	0.0704957	2.08578	0.166718	0.092101	0.384806	536	1242	11
LOC516329	A_73_109894	0.2491	0.151608	0.0477428	0.03611	0.100834	0.062375	0.006662	1360	1811	15708
LOC518268	A_73_115776	0.6814	0.0588614	0.127702	0.38677	0.039149	0.166839	0.071355	2625	479	3828
LOC518393	A_73_111213	0.4082	0.186174	0.0872088	0.07963	0.123824	0.113936	0.014691	1016	905	14463
LOC519309	A_73_105826	0.2434	0.0302655	0.0534638	0.35429	0.020129	0.069849	0.065363	3172	1651	4703
LOC522020	A_73_112659	0.2501	0.233728	0.0319563	0.31079	0.155451	0.04175	0.057338	644	2285	6016
LOC524650	A_73_108211	0.2198	0.289338	0.0226853	0.25009	0.192438	0.029638	0.046139	331	2653	8182
LOC530210	A_73_115664	0.2728	0.17025	0.0602944	0.0952	0.113233	0.078773	0.017563	1155	1477	13942
LOC530553	A_73_118186	0.1763	0.00686885	0.0495362	0.1475	0.004568	0.064718	0.027212	3659	1759	12112
LOC531600	A_73_114191	0.1239	0.128416	0.0101034	0.2168	0.085409	0.0132	0.039997	1633	3174	9504
LOC539973	A_73_110688	0.3329	0.160778	0.0722585	0.0618	0.106933	0.094404	0.011401	1246	1204	15002
LOC613731	A_73_105204	0.1002	0.0406812	0.00583811	0.22557	0.027057	0.007627	0.041615	2970	3400	9139
LOC614138	A_73_107012	0.7245	0.0315204	0.157074	0.17879	0.020964	0.205213	0.032985	3152	279	10936
LOC615793	A_73_119255	0.6274	0.256967	0.101208	0.3392	0.170908	0.132226	0.062579	504	715	5093
LOC616035	A_73_109620	0.4032	0.324036	0.0684793	0.04988	0.215515	0.089466	0.009202	225	1284	15352
LOC617563	A_73_111772	0.2465	0.349439	0.0292494	0.10314	0.232411	0.038214	0.019028	156	2380	13691
LOC618247	A_73_100020	0.9311	0.281549	0.190368	0.08683	0.187257	0.24871	0.016019	378	156	14205
LOC780964	A_73_104930	0.2001	0.0718495	0.0212652	0.39759	0.047787	0.027782	0.073351	2411	2714	3558
LOC783372	A_73_102406	0.0984	0.0197208	0.00378302	0.2668	0.013116	0.004942	0.049222	3399	3503	7565
LOC783452	A_73_103636	0.3911	0.299731	0.0664282	0.24632	0.19935	0.086787	0.045444	290	1329	8309
LOC786672	A_73_121449	0.6483	0.0736009	0.136366	0.2748	0.048952	0.178159	0.050698	2383	396	7258
LOC786832	A_73_102043	0.3829	0.171861	0.0854197	0.10282	0.114304	0.111598	0.018969	1141	934	13703
LOC787392	A_73_115163	0.1627	0.113473	0.0337394	0.18298	0.075471	0.04408	0.033758	1821	2228	10761
LPL	A_73_108260	0.9998	0.416827	0.199508	0.7576	0.277231	0.260652	0.13977	62	123	473
LRRC30	A_73_108384	0.164	0.104047	0.0232585	0.05127	0.069201	0.030387	0.009459	1938	2624	15311
LRRC30	A_73_108384	0.164	0.104047	0.0232585	0.05127	0.069201	0.030387	0.009459	1938	2624	15312
LRRC45	A_73_109465	0.3218	0.133937	0.0756247	0.09426	0.089081	0.098802	0.01739	1568	1126	13974
LRRC49	A_73_115924	0.3826	0.244236	0.0772842	0.09558	0.162441	0.10097	0.017634	577	1095	13930
LRRC4C	A_73_120740	0.3205	0.103968	0.0724229	0.30046	0.069149	0.094619	0.055432	1942	1201	6354
LRRC7	A_73_118492	0.338	0.0290242	0.0897511	0.11961	0.019304	0.117257	0.022067	3202	862	13109
LRRK1	A_73_117811	0.175	0.00222017	0.00581276	0.44651	0.001477	0.007594	0.082377	3764	3401	2601
LSAMP	A_73_116743	0.2654	0.247939	0.0320095	0.3191	0.164904	0.04182	0.058871	555	2281	5755
LTF	A_73_116655	0.1119	0.0456731	0.00311244	0.07654	0.030377	0.004066	0.014121	2877	3541	14546
LTK	A_73_121327	0.2147	0.254546	0.0238559	0.02984	0.169298	0.031167	0.005505	514	2590	15873
LYCAT	A_73_109907	0.1943	0.329217	0.00377166	0.25257	0.218961	0.004928	0.046597	217	3504	8096
LYPD4	A_73_112385	0.118	0.115867	0.00522419	0.10922	0.077063	0.006825	0.02015	1792	3430	13478
MAB21L2	A_73_113938	0.3364	0.00281544	0.0920885	0.13091	0.001873	0.120311	0.024152	3743	827	12732
MAD2	A_73_106005	0.9998	0.0660763	0.08972	1.05272	0.043947	0.117217	0.194216	2501	863	132
MAGI2	A_73_121074	0.5827	0.0936915	0.126321	0.09778	0.062314	0.165035	0.018039	2092	486	13838
MAL2	A_73_113169	1	0.413423	0.264808	0.97352	0.274966	0.345964	0.179605	67	33	177
MAP2K1	A_73_118393	0.3027	0.0774334	0.0772772	0.1066	0.051501	0.100961	0.019667	2335	1096	13573
MBD4	A_73_103175	0.6262	0.222476	0.121875	0.08122	0.147968	0.159227	0.014984	728	522	14414
MBD4	A_73_103175	0.6262	0.222476	0.121875	0.08122	0.147968	0.159227	0.014984	728	522	14415
MBNL3	A_73_107453	0.9988	0.240102	0.133035	0.84475	0.159691	0.173806	0.155848	604	434	321
MCAM	A_73_107159	0.8897	0.331425	0.151244	0.33257	0.22043	0.197597	0.061356	209	307	5280
MCM3	A_73_105887	0.4944	0.100703	0.109756	0.07941	0.066977	0.143394	0.01465	1987	625	14466
MCM7	A_73_102312	0.1157	0.00111	0.0156495	0.1089	0.000738	0.020446	0.020091	3786	2946	13492
MDM2	A_73_116639	0.2083	0.0729995	0.0509629	0.0987	0.048552	0.066582	0.018209	2393	1721	13814
ME1	A_73_118619	0.9849	0.00289572	0.230583	0.4552	0.001926	0.301251	0.08398	3741	69	2457
MEOX1	A_73_106652	0.8539	0.29602	0.161452	0.17002	0.196882	0.210932	0.031367	302	253	11268
MGC133692	A_73_102544	0.7004	0.00161205	0.145511	0.0386	0.001072	0.190106	0.007121	3774	346	15639
MGST1	A_73_110802	0.9992	0.409497	0.300857	0.12604	0.272355	0.393061	0.023253	69	12	12910
MGST2	A_73_105555	0.1613	0.174688	0.0132071	0.0447	0.116185	0.017255	0.008247	1117	3040	15481
MIER3	A_73_109697	0.9151	0.365311	0.173145	0.03504	0.242967	0.226209	0.006465	122	210	15735
MIR656	A_73_107786	0.1097	0.0420196	0.0130602	0.16816	0.027947	0.017063	0.031024	2955	3047	11318
MIR760	A_73_117549	0.1725	0.143793	0.0323951	0.12291	0.095636	0.042323	0.022676	1442	2265	13002
MKI67IP	A_73_120262	0.1564	0.0170138	0.0418129	0.20946	0.011316	0.054627	0.038643	3443	1973	9776
MKL1	A_73_113161	0.1516	0.163432	0.0149875	0.07544	0.108698	0.019581	0.013918	1212	2963	14579
MLANA	A_73_109176	0.9792	0.282111	0.0475444	0.77808	0.187631	0.062115	0.143548	373	1815	430
MLYCD	A_73_114009	0.3216	0.257319	0.0235807	0.3959	0.171142	0.030807	0.07304	499	2611	3604
MME	A_73_117262	0.1386	0.0234913	0.00672776	0.3791	0.015624	0.00879	0.06994	3312	3359	4027
MOSC2	A_73_118236	0.9454	0.195574	0.175417	0.4297	0.130075	0.229177	0.079275	939	201	2899
MPP7	A_73_105783	0.6362	0.131337	0.133665	0.12814	0.087352	0.17463	0.023641	1592	427	12839
MPV17L	A_73_100817	0.8136	0.0358564	0.171089	0.08927	0.023848	0.223523	0.016469	3068	222	14135
MRAP	A_73_106958	0.1907	0.0502639	0.0446803	0.08328	0.03343	0.058374	0.015364	2785	1901	14349
MRPL1	A_73_101685	0.3526	0.0691979	0.0913367	0.2001	0.046023	0.119329	0.036916	2441	839	10138
MST1	A_73_110151	0.1582	0.104879	0.00586409	0.36697	0.069755	0.007661	0.067702	1926	3399	4324
MTFMT	A_73_116512	0.4197	0.281763	0.0269115	0.43803	0.1874	0.035159	0.080812	375	2469	2721
MTMR15	A_73_103131	0.1898	0.21486	0.030564	0.12704	0.142903	0.039931	0.023438	776	2331	12875
MTO1	A_73_106886	0.1852	0.146453	0.00765366	0.3756	0.097405	0.009999	0.069294	1415	3318	4100
MTTP	A_73_115240	0.1253	0.104616	0.00508764	0.069	0.06958	0.006647	0.01273	1932	3436	14762
MYL7	A_73_112457	0.3147	0.106907	0.0643445	0.01181	0.071104	0.084064	0.002179	1908	1375	16364
MYLK3	A_73_108555	0.1642	0.0488069	0.0385279	0.25879	0.032461	0.050336	0.047744	2809	2074	7872
MYRIP	A_73_115646	0.2111	0.169275	0.0431517	0.10983	0.112584	0.056377	0.020263	1161	1941	13453
N6AMT1	A_73_106722	0.2611	0.00293985	0.0693005	0.07834	0.001955	0.090539	0.014453	3740	1265	14494
NAALAD2	A_73_102878	1	0.122547	0.069835	1.24596	0.081505	0.091238	0.229867	1712	1255	70
NAP1L5	A_73_101071	0.1816	0.00980263	0.0514261	0.23981	0.00652	0.067187	0.044243	3603	1707	8544
NCBP2	A_73_101083	0.224	0.388836	0.0147646	0.1193	0.258614	0.01929	0.02201	91	2970	13120
NCRNA00094	A_73_101785	0.1655	0.253175	0.0137409	0.11637	0.168386	0.017952	0.021469	521	3018	13225
NDOR1	A_73_102475	0.2621	0.113397	0.0633546	0.24881	0.07542	0.082771	0.045903	1824	1397	8215
NDUFS1	A_73_113002	0.8556	0.129705	0.0889769	0.6067	0.086267	0.116246	0.11193	1610	873	982
NEIL2	A_73_114406	0.9255	0.00263665	0.016119	0.82172	0.001754	0.021059	0.151599	3746	2928	360
NEK1	A_73_111658	0.2541	0.0377772	0.0397372	0.41582	0.025125	0.051916	0.076715	3024	2034	3169
NELL2	A_73_105462	0.9176	0.234283	0.180399	0.28829	0.155821	0.235687	0.053187	639	182	6772
NFE2L1	A_73_107847	0.7782	0.283388	0.141772	0.0405	0.18848	0.185222	0.007472	362	367	15581
NID1	A_73_115833	0.3338	0.390341	0.0227741	0.31243	0.259615	0.029754	0.05764	89	2651	5973
NIPSNAP1	A_73_110301	0.2225	0.0722384	0.0357209	0.3754	0.048046	0.046668	0.069258	2405	2161	4108
NIPSNAP1	A_73_110301	0.2225	0.0722384	0.0357209	0.3754	0.048046	0.046668	0.069258	2405	2161	4109
NKD1	A_73_110142	0.7441	0.321073	0.133099	0.1824	0.213545	0.17389	0.033651	235	433	10784
NLK	A_73_119835	0.1987	0.253814	0.0209489	0.25412	0.168811	0.027369	0.046883	518	2725	8038
NNAT	A_73_117000	0.9883	0.11444	0.0225331	0.8996	0.076113	0.029439	0.165967	1810	2662	254
NOL4	A_73_100714	0.0962	0.0452904	0.00213239	0.1653	0.030123	0.002786	0.030496	2885	3590	11438
NPHP3	A_73_115619	0.2438	0.244742	0.0301797	0.30015	0.162777	0.039429	0.055375	575	2344	6366
NPPC	A_73_112066	0.6849	0.0503421	0.0831409	0.54901	0.033482	0.108621	0.101287	2781	983	1396
NR4A1	A_73_105006	0.7127	0.0777229	0.00796289	0.6876	0.051693	0.010403	0.126855	2328	3301	644
NRG2	A_73_119008	0.5293	0.0792575	0.107405	0.00661	0.052714	0.140322	0.001219	2305	642	16502
NSL1	A_73_108364	0.177	0.00926368	0.0488038	0.254	0.006161	0.063761	0.04686	3615	1782	8042
NSUN3	A_73_115559	0.2178	0.18776	0.0255779	0.32931	0.124879	0.033417	0.060754	1007	2527	5386
NTSR2	A_73_116424	0.3064	0.153419	0.0532166	0.34762	0.102038	0.069526	0.064132	1342	1656	4869
NUDT15	A_73_116454	0.554	0.191719	0.103834	0.00448	0.127512	0.135656	0.000827	971	682	16562
NUDT18	A_73_107811	0.364	0.0959947	0.0882967	0.2486	0.063846	0.115357	0.045864	2042	885	8223
NUPL2	A_73_106607	0.2004	0.196562	0.0358177	0.10685	0.130733	0.046795	0.019713	930	2159	13561
OAT	A_73_121220	0.3098	0.011608	0.00284337	0.5528	0.00772	0.003715	0.101986	3552	3557	1357
OAT	A_73_121220	0.3098	0.011608	0.00284337	0.5528	0.00772	0.003715	0.101986	3552	3557	1358
OBFC1	A_73_116957	0.0997	0.00321019	0.00718322	0.13474	0.002135	0.009385	0.024858	3733	3336	12598
ODZ4	A_73_116736	0.1577	0.00428915	0.016208	0.00719	0.002853	0.021175	0.001326	3706	2922	16486
OR2V2	A_73_103648	0.3648	0.168346	0.0833858	0.12654	0.111966	0.108941	0.023345	1168	981	12894
OR52M1	A_73_104624	0.3841	0.0894898	0.08981	0.2804	0.059519	0.117334	0.051731	2147	861	7071
ORMDL3	A_73_102674	0.4445	0.212041	0.0513898	0.4269	0.141028	0.067139	0.078759	799	1709	2956
P2RXL1	A_73_112188	0.4468	0.094616	0.0918888	0.34093	0.062929	0.12005	0.062898	2074	832	5034
PABPC4L	A_73_104054	0.2089	0.0638071	0.0556085	0.14246	0.042438	0.072651	0.026282	2553	1583	12300
PACRGL	A_73_102907	0.2744	0.101901	0.0711536	0.17095	0.067774	0.09296	0.031539	1970	1233	11225
PADI3	A_73_115442	0.1315	0.0302491	0.0274013	0.22987	0.020119	0.035799	0.042409	3173	2450	8970
PAG3	A_73_106561	0.6522	0.246771	0.112618	0.30827	0.164127	0.147133	0.056873	564	604	6094
PAK6	A_73_118302	0.8081	0.131189	0.061208	0.63063	0.087253	0.079967	0.116345	1595	1448	862
PAPD5	A_73_110119	0.1015	0.0540471	0.00521191	0.2209	0.035947	0.006809	0.040754	2713	3431	9332
PARD6G	A_73_104123	0.4732	0.279971	0.0830264	0.26386	0.186208	0.108472	0.04868	386	986	7674
PARK7	A_73_109846	0.1666	0.156147	0.0290614	0.2038	0.103853	0.037968	0.037599	1315	2389	9984
PARM1	A_73_104620	0.8529	0.335249	0.0921386	0.50326	0.222973	0.120377	0.092846	197	826	1831
PC	A_73_100651	0.3669	0.00575337	0.0989261	0.2311	0.003827	0.129244	0.042636	3686	739	8917
PCCB	A_73_119213	0.8752	0.106813	0.131783	0.5217	0.071041	0.17217	0.096248	1911	448	1650
PCDH10	A_73_104938	0.1889	0.113298	0.0100663	0.39349	0.075354	0.013151	0.072595	1826	3175	3666
PCDH11X	A_73_119063	0.3258	0.167763	0.0605113	0.0029	0.111579	0.079056	0.000535	1176	1467	16593
PCDH17	A_73_104944	0.4003	0.0109703	0.104424	0.14306	0.007296	0.136427	0.026393	3569	678	12276
PCDHB17	A_73_115879	0.1624	0.163409	0.00832052	0.01602	0.108683	0.010871	0.002956	1213	3283	16236
PCK1	A_73_113063	1	0.205213	0.28764	2.06313	0.136487	0.375794	0.380627	859	20	13
PCK2	A_73_105600	0.9928	0.191608	0.215754	0.52349	0.127438	0.281877	0.096579	972	92	1629
PDE1A	A_73_120748	0.4801	0.086123	0.112341	0.14062	0.05728	0.14677	0.025943	2208	606	12374
PDP2	A_73_110032	0.9426	0.147115	0.0632468	0.73175	0.097846	0.08263	0.135001	1410	1402	530
PDP2	A_73_110032	0.9426	0.147115	0.0632468	0.73175	0.097846	0.08263	0.135001	1410	1402	531
PDSS2	A_73_112581	0.1263	0.072981	0.017364	0.24821	0.048539	0.022686	0.045792	2394	2878	8236
PGD	A_73_113428	0.9989	0.226352	0.0490577	0.9656	0.150546	0.064093	0.178144	700	1775	186
PHACTR3	A_73_114180	0.4372	0.324443	0.0214875	0.43651	0.215786	0.028073	0.080532	221	2707	2744
PHF20	A_73_106998	0.1589	0.00766963	0.0395224	0.27636	0.005101	0.051635	0.050986	3647	2038	7210
PHKB	A_73_109330	0.1906	0.00787556	0.0454128	0.0685	0.005238	0.059331	0.012638	3641	1881	14786
PHKG1	A_73_100564	0.1732	0.200797	0.0174088	0.0531	0.133549	0.022744	0.009796	901	2876	15250
PHYHD1	A_73_104400	0.9519	0.282516	0.189338	0.3168	0.1879	0.247365	0.058446	369	158	5841
PIGK	A_73_121187	0.5978	0.109254	0.124882	0.27098	0.072664	0.163156	0.049993	1874	497	7397
PIGK	A_73_121187	0.5978	0.109254	0.124882	0.27098	0.072664	0.163156	0.049993	1874	497	7398
PJA1	A_73_100507	0.1979	0.0898527	0.045209	0.26675	0.059761	0.059064	0.049213	2144	1885	7570
PKP1	A_73_115167	0.4777	0.285745	0.0835424	0.0173	0.190048	0.109146	0.003192	352	979	16198
PLA2R1	A_73_112594	0.7012	0.0252477	0.15312	0.15237	0.016792	0.200047	0.028111	3277	294	11955
PLEKHG6	A_73_119622	0.463	0.0076373	0.114977	0.13282	0.00508	0.150214	0.024504	3648	582	12656
PLEKHH3	A_73_111065	0.2908	0.046735	0.0767156	0.2658	0.031083	0.100227	0.049037	2854	1108	7605
PLIN1	A_73_114190	1	0.475088	0.299763	1.39003	0.31598	0.391633	0.256447	25	15	49
PLS1	A_73_102393	0.6944	0.231559	0.124069	0.29598	0.154009	0.162092	0.054605	659	502	6513
PLXNA4	A_73_112405	0.351	0.122809	0.079368	0.27933	0.08168	0.103692	0.051534	1704	1061	7100
PLXNA4	A_73_112405	0.351	0.122809	0.079368	0.27933	0.08168	0.103692	0.051534	1704	1061	7101
POLA1	A_73_119811	0.3797	0.0351158	0.0997199	0.19488	0.023355	0.130281	0.035953	3078	730	10359
POLN	A_73_100757	0.2159	0.002862	0.0472122	0.03137	0.001904	0.061682	0.005787	3742	1829	15823
PPARG	A_73_115984	1	0.405937	0.202671	1.01737	0.269988	0.264784	0.187695	73	116	152
PPIL1	A_73_105722	0.1993	0.000709734	0.0162976	0.44776	0.000472	0.021292	0.082607	3792	2917	2583
PPM1K	A_73_101506	0.1559	0.11215	0.0217605	0.28842	0.074591	0.02843	0.053211	1841	2694	6768
PPP1R1B	A_73_105101	1	0.370162	0.157641	1.02088	0.246194	0.205954	0.188342	113	273	150
PPP2R3C	A_73_119143	0.2699	0.178789	0.0311475	0.37731	0.118912	0.040693	0.06961	1082	2309	4058
PRAP1	A_73_102624	0.5368	0.0950331	0.105699	0.35017	0.063206	0.138093	0.064603	2064	658	4794
PRDM7	A_73_118717	0.1384	0.0212572	0.0319676	0.23225	0.014138	0.041765	0.042848	3361	2284	8868
PRDX5	A_73_120417	0.3059	0.119617	0.0537432	0.3678	0.079557	0.070214	0.067855	1746	1641	4305
PRPF4	A_73_113689	0.1786	0.0404322	0.0444055	0.11106	0.026891	0.058015	0.020489	2975	1908	13408
PRUNE2	A_73_100404	0.9999	0.0262055	0.189296	0.97147	0.017429	0.24731	0.179227	3258	160	182
PTGER3	A_73_120292	0.9131	0.317649	0.179498	0.13177	0.211267	0.234509	0.02431	243	185	12693
PTGR2	A_73_116067	0.4303	0.0486055	0.0611965	0.4741	0.032327	0.079952	0.087467	2814	1449	2181
PTPLB	A_73_116855	0.9971	0.202943	0.157462	0.75514	0.134977	0.205719	0.139316	884	275	479
PTPRR	A_73_100808	0.299	0.147511	0.0662875	0.26613	0.098109	0.086603	0.049098	1404	1333	7593
PTPRZ1	A_73_117809	0.4024	0.203309	0.0427939	0.43023	0.13522	0.055909	0.079373	878	1951	2881
PTS	A_73_105804	0.165	0.280307	0.00352817	0.0612	0.186432	0.004609	0.011291	384	3517	15014
PUS10	A_73_100173	0.2207	0.392291	0.00635769	0.03663	0.260911	0.008306	0.006758	88	3372	15697
R3HCC1	A_73_105359	0.9738	0.11206	0.173913	0.56794	0.074531	0.227213	0.104779	1844	208	1227
R3HCC1	A_73_105359	0.9738	0.11206	0.173913	0.56794	0.074531	0.227213	0.104779	1844	208	1228
RAB26	A_73_118949	0.1639	0.0458002	0.0320639	0.30904	0.030462	0.041891	0.057015	2873	2274	6062
RAD23A	A_73_103008	0.6255	0.292609	0.0906398	0.3604	0.194613	0.118418	0.06649	318	849	4504
RAD51L1	A_73_120494	0.5384	0.15573	0.0658031	0.46993	0.103576	0.08597	0.086697	1319	1344	2239
RANBP17	A_73_108827	0.1747	0.168949	0.0253602	0.25954	0.112368	0.033132	0.047883	1162	2536	7845
RASD1	A_73_114133	0.6175	0.164775	0.0642619	0.5111	0.109591	0.083956	0.094293	1198	1376	1751
RBBP9	A_73_116667	0.5161	0.0202145	0.123279	0.1431	0.013445	0.16106	0.026401	3383	511	12273
RBM28	A_73_101088	0.9878	0.194406	0.245667	0.02583	0.129299	0.320957	0.004765	950	53	15981
RBP4	A_73_117622	1	0.286882	0.194796	1.2124	0.190804	0.254495	0.223676	346	138	78
RCCD1	A_73_120559	0.8578	0.136838	0.112328	0.54849	0.091011	0.146753	0.101191	1537	607	1404
REL	A_73_110785	0.2616	0.216707	0.0296079	0.34811	0.144131	0.038682	0.064223	765	2367	4855
RERG	A_73_117367	0.6663	0.336281	0.0225857	0.53986	0.223659	0.029508	0.099599	192	2659	1487
RFC2	A_73_102784	0.2517	0.242881	0.0408331	0.25478	0.161539	0.053347	0.047004	581	2001	8004
RFX3	A_73_115949	0.1346	0.0527112	0.0220906	0.27401	0.035058	0.028861	0.050552	2733	2680	7288
RG9MTD2	A_73_113899	0.1483	0.125901	0.0250865	0.19682	0.083736	0.032775	0.036311	1661	2544	10277
RG9MTD2	A_73_113899	0.1483	0.125901	0.0250865	0.19682	0.083736	0.032775	0.036311	1661	2544	10278
RGS22	A_73_120821	0.1537	0.0127027	0.0324144	0.3073	0.008449	0.042349	0.056694	3534	2264	6120
RHCG	A_73_115939	0.2606	0.0645625	0.0713288	0.19703	0.04294	0.093189	0.03635	2532	1229	10267
RHPN1	A_73_105238	0.1678	0.122364	0.033793	0.21355	0.081384	0.04415	0.039398	1717	2225	9632
RLBP1L2	A_73_115975	0.1231	0.0506737	0.0201271	0.15321	0.033703	0.026295	0.028266	2774	2762	11911
RNF135	A_73_113884	0.3317	0.0869007	0.0835932	0.2373	0.057797	0.109212	0.043779	2195	976	8654
RNF186	A_73_118435	0.2242	0.197476	0.0457978	0.16268	0.131341	0.059834	0.030013	926	1864	11545
RNF186	A_73_118435	0.2242	0.197476	0.0457978	0.16268	0.131341	0.059834	0.030013	926	1864	11546
RNFT2	A_73_114445	0.2675	0.126031	0.0614934	0.07815	0.083823	0.080339	0.014418	1660	1443	14498
RNLS	A_73_100152	0.6341	0.142638	0.132007	0.1173	0.094868	0.172464	0.021641	1458	444	13196
ROBO2	A_73_106368	0.125	0.0350868	0.0220984	0.14162	0.023336	0.028871	0.026127	3080	2679	12335
RORC	A_73_104323	0.224	0.33411	0.0247066	0.11978	0.222215	0.032279	0.022098	200	2560	13102
RP1	A_73_103938	0.1591	0.303826	0.00230362	0.15884	0.202074	0.00301	0.029304	278	3579	11682
RPAP2	A_73_114025	0.6981	0.0727865	0.0608665	0.59708	0.04841	0.07952	0.110155	2397	1457	1023
RPP40	A_73_119132	0.2631	0.16336	0.0557644	0.2598	0.108651	0.072855	0.047931	1216	1576	7833
RPS21	A_73_113374	0.6896	0.129492	0.14147	0.2268	0.086125	0.184826	0.041842	1613	369	9095
RRP15	A_73_101601	0.0932	0.0160162	0.00394151	0.20911	0.010652	0.005149	0.038579	3465	3497	9794
RTL1	A_73_117435	0.1101	0.0828031	0.00852841	0.19237	0.055072	0.011142	0.03549	2257	3267	10449
RTP1	A_73_101704	0.1464	0.250904	0.00227128	0.09511	0.166876	0.002967	0.017547	534	3582	13946
RUNX3	A_73_120551	0.9233	0.205653	0.184141	0.3036	0.136779	0.240575	0.056011	854	173	6235
S100B	A_73_110019	0.8772	0.235612	0.148255	0.3936	0.156705	0.193691	0.072615	626	325	3661
SAMD12	A_73_104291	0.9982	0.158664	0.143842	0.82762	0.105527	0.187925	0.152688	1288	354	348
SAR1B	A_73_120897	0.271	0.0283166	0.067859	0.3167	0.018833	0.088656	0.058428	3218	1296	5848
SCCPDH	A_73_100429	0.1661	0.0611445	0.0413626	0.1889	0.040667	0.054039	0.03485	2589	1985	10567
SCD	A_73_106141	1	0.263797	0.301433	1.7814	0.17545	0.393814	0.32865	472	9	22
SCG5	A_73_104448	0.4732	0.0219737	0.0479395	0.54187	0.014615	0.062632	0.09997	3347	1804	1468
SCN4B	A_73_109319	0.6004	0.175684	0.0762233	0.4643	0.116847	0.099584	0.085659	1104	1117	2325
SCPEP1	A_73_114352	0.4007	0.335773	0.0604003	0.2604	0.223321	0.078911	0.048041	194	1474	7807
SDSL	A_73_104371	0.1909	0.200729	0.0303624	0.22863	0.133504	0.039668	0.04218	902	2336	9026
SERPINA5	A_73_117792	0.5183	0.132557	0.114188	0.12494	0.088163	0.149183	0.02305	1579	589	12940
SERPINI1	A_73_107399	0.1076	0.0163945	0.0138754	0.23758	0.010904	0.018128	0.043831	3453	3011	8641
SESN3	A_73_110586	0.1292	0.0453867	0.0103502	0.3298	0.030187	0.013522	0.060845	2883	3161	5370
SF3B1	A_73_106327	0.2025	0.298354	0.0104196	0.0168	0.198435	0.013613	0.003099	294	3156	16222
SF3B14	A_73_117102	0.5426	0.203155	0.0363694	0.52024	0.135118	0.047516	0.095979	881	2144	1663
SFRP5	A_73_102087	0.9855	0.396337	0.0400407	0.76848	0.263602	0.052312	0.141777	83	2020	451
SFXN5	A_73_110380	0.3156	0.118566	0.0554323	0.37121	0.078858	0.072421	0.068485	1754	1592	4212
SGIP1	A_73_116085	0.1485	0.0194918	0.0222664	0.04999	0.012964	0.02909	0.009223	3402	2670	15351
SGK2	A_73_107646	0.9982	0.519186	0.129251	0.71854	0.345309	0.168863	0.132563	13	464	561
SGK3	A_73_103147	0.1778	0.0747389	0.040587	0.25951	0.049709	0.053026	0.047877	2367	2006	7846
SGOL1	A_73_104712	0.2788	0.0422145	0.0632309	0.34483	0.028077	0.08261	0.063618	2951	1403	4947
SH3GL2	A_73_108676	0.9995	0.0786408	0.120891	0.95994	0.052304	0.157941	0.177099	2310	531	190
SIRT4	A_73_104546	0.565	0.0110828	0.0517261	0.57977	0.007371	0.067579	0.106962	3566	1694	1134
SKA1	A_73_111540	0.3429	0.114428	0.0806547	0.0809	0.076105	0.105373	0.014925	1811	1028	14424
SKA2	A_73_111615	0.1648	0.067879	0.0223609	0.34227	0.045146	0.029214	0.063145	2467	2666	4997
SLC16A2	A_73_114940	0.9999	0.267671	0.101882	0.99783	0.178027	0.133106	0.18409	450	708	157
SLC16A7	A_73_100437	1	0.261011	0.193883	1.23529	0.173598	0.253303	0.227899	486	142	73
SLC16A7	A_73_100437	1	0.261011	0.193883	1.23529	0.173598	0.253303	0.227899	486	142	74
SLC25A15	A_73_111365	0.9022	0.027126	0.196867	0.24816	0.018041	0.257202	0.045783	3244	131	8239
SLC25A2	A_73_103603	0.1748	0.254377	0.00316906	0.29221	0.169185	0.00414	0.05391	515	3536	6642
SLC25A21	A_73_105285	0.4134	0.0121427	0.031042	0.55306	0.008076	0.040556	0.102034	3543	2313	1353
SLC25A34	A_73_102232	0.3225	0.0224451	0.0411225	0.4743	0.014928	0.053725	0.087504	3339	1995	2175
SLC25A34	A_73_102232	0.3225	0.0224451	0.0411225	0.4743	0.014928	0.053725	0.087504	3339	1995	2176
SLC35A3	A_73_107108	0.2539	0.402288	0.0224157	0.1034	0.26756	0.029286	0.019076	76	2664	13680
SLC35E3	A_73_101779	0.1393	0.0209461	0.00777138	0.37834	0.013931	0.010153	0.0698	3369	3309	4044
SLC35E3	A_73_101779	0.1393	0.0209461	0.00777138	0.37834	0.013931	0.010153	0.0698	3369	3309	4045
SLC36A3	A_73_121158	0.2909	0.189154	0.0631999	0.2195	0.125806	0.082569	0.040496	999	1405	9388
SLC36A4	A_73_113613	0.2087	0.143593	0.0382942	0.28765	0.095503	0.05003	0.053069	1444	2082	6786
SLC38A3	A_73_103083	0.3865	0.0901273	0.0883515	0.29551	0.059943	0.115429	0.054519	2140	884	6527
SLC41A3	A_73_120365	0.1845	0.291167	0.00597287	0.0295	0.193654	0.007803	0.005442	323	3393	15886
SLC45A2	A_73_110758	0.1337	0.201425	0.000458763	0.24556	0.133967	0.000599	0.045303	897	3653	8337
SLC5A12	A_73_103054	0.2392	0.206045	0.0432254	0.06244	0.13704	0.056473	0.01152	850	1940	14980
SLU7	A_73_106040	0.1482	0.0668788	0.032177	0.21392	0.044481	0.042038	0.039466	2480	2270	9614
SMAD6	A_73_106961	0.2164	0.0477297	0.0571861	0.11235	0.031745	0.074712	0.020727	2837	1552	13356
SMC2	A_73_113688	0.1965	0.116367	0.0456478	0.21488	0.077396	0.059638	0.039643	1787	1875	9591
SMC4	A_73_102563	0.2252	0.00876108	0.0545362	0.05371	0.005827	0.07125	0.009909	3626	1621	15237
SMNDC1	A_73_111305	0.2896	0.0644579	0.0736584	0.2735	0.042871	0.096233	0.050458	2536	1166	7301
SMOC1	A_73_103735	0.9982	0.110834	0.0153646	1.00714	0.073715	0.020073	0.185807	1857	2955	156
SMOC2	A_73_108366	0.1378	0.154055	0.0156158	0.14997	0.102461	0.020402	0.027668	1335	2947	12028
SNAP91	A_73_116976	0.5094	0.0439761	0.120247	0.22477	0.029248	0.157099	0.041468	2913	540	9181
SNRNP48	A_73_103528	0.8184	0.340438	0.0985144	0.45249	0.226424	0.128706	0.08348	179	746	2507
SNX7	A_73_108834	0.6815	0.140509	0.133762	0.28728	0.093452	0.174757	0.053	1494	424	6795
SOCS3	A_73_119322	0.7197	0.0845843	0.0837555	0.55187	0.056257	0.109424	0.101814	2232	970	1364
SORCS3	A_73_108789	0.2818	0.222973	0.00393724	0.43507	0.148298	0.005144	0.080266	723	3498	2771
SORD	A_73_116598	0.6083	0.132058	0.120054	0.3058	0.087832	0.156848	0.056417	1585	542	6177
SOST	A_73_105952	1	0.175907	0.163585	1.82353	0.116995	0.213719	0.336423	1102	238	18
SPAM1	A_73_104674	0.3437	0.0278517	0.0893023	0.09965	0.018524	0.116671	0.018384	3226	867	13786
SPATS2	A_73_101392	0.4035	0.102004	0.0476296	0.47046	0.067843	0.062227	0.086795	1969	1814	2227
SPR	A_73_107484	0.353	0.11131	0.0875775	0.1821	0.074032	0.114418	0.033596	1854	896	10804
SRBD1	A_73_100660	0.5569	0.0810364	0.0512784	0.54912	0.053897	0.066994	0.101307	2277	1713	1393
SSBP1	A_73_114607	0.309	0.0806951	0.081334	0.18848	0.05367	0.106261	0.034773	2282	1011	10582
SSR1	A_73_109900	0.1869	0.201565	0.0163594	0.01782	0.13406	0.021373	0.003288	895	2915	16190
STX10	A_73_121349	0.8919	0.0112872	0.148884	0.52665	0.007507	0.194512	0.097162	3561	322	1596
STX6	A_73_112663	0.5105	0.00598454	0.123497	0.22879	0.00398	0.161346	0.042209	3677	510	9019
SUCNR1	A_73_121069	0.429	0.0909469	0.0969346	0.28856	0.060488	0.126642	0.053236	2128	769	6764
SULT1A1	A_73_105025	0.995	0.0771068	0.000196135	0.9777	0.051284	0.000256	0.180376	2341	3667	172
SUPT4H1	A_73_113572	0.135	0.0842129	0.0232052	0.21397	0.05601	0.030317	0.039475	2241	2626	9612
SUPV3L1	A_73_100181	0.2735	0.0874328	0.0474791	0.37971	0.058151	0.06203	0.070053	2186	1819	4017
SYCE2	A_73_120446	0.3823	0.265741	0.0597794	0.3102	0.176743	0.0781	0.057229	460	1489	6030
SYN3	A_73_104365	0.2075	0.0319736	0.0557591	0.11394	0.021266	0.072848	0.021021	3139	1577	13296
SYT12	A_73_101245	0.9631	0.189273	0.216648	0.2167	0.125885	0.283045	0.039979	998	90	9506
SYTL4	A_73_102633	0.1612	0.0916101	0.0124129	0.3583	0.06093	0.016217	0.066103	2118	3072	4572
TALDO1	A_73_108910	0.8332	0.138862	0.00932785	0.72	0.092357	0.012187	0.132833	1517	3220	557
TBCCD1	A_73_113466	0.1367	0.0360929	0.00477677	0.01543	0.024005	0.006241	0.002847	3062	3445	16254
TBPL1	A_73_105471	0.1097	0.107204	0.00457594	0.19825	0.071301	0.005978	0.036575	1904	3456	10217
TBX10	A_73_120285	0.11	0.0845701	0.00824902	0.18949	0.056247	0.010777	0.034959	2234	3289	10547
TBX10	A_73_120285	0.11	0.0845701	0.00824902	0.18949	0.056247	0.010777	0.034959	2234	3289	10548
TBX4	A_73_101790	0.7641	0.265124	0.142808	0.19732	0.176333	0.186575	0.036404	464	361	10257
TDRD9	A_73_110217	0.9299	0.238488	0.193339	0.18447	0.158618	0.252592	0.034033	613	147	10717
TERF2IP	A_73_108888	0.1191	0.122575	0.000998925	0.2763	0.081524	0.001305	0.050975	1710	3633	7211
TES	A_73_109075	0.3369	0.0023751	0.0745331	0.3807	0.00158	0.097376	0.070235	3761	1151	3993
TF	A_73_109609	1	0.219095	0.150871	1.79745	0.14572	0.197109	0.331612	742	310	20
TFAMP1	A_73_116940	0.7634	0.300769	0.0867474	0.46732	0.200041	0.113333	0.086216	288	911	2270
TFPI	A_73_111080	0.4928	0.0597816	0.0891849	0.41376	0.039761	0.116518	0.076335	2610	870	3213
TGIF2	A_73_119483	0.9691	0.0287031	0.228017	0.31227	0.01909	0.297898	0.057611	3209	72	5974
THEM4	A_73_108264	0.4566	0.245157	0.0492371	0.4217	0.163053	0.064327	0.077799	572	1770	3066
THNSL2	A_73_113189	0.5785	0.126053	0.0988756	0.39793	0.083837	0.129178	0.073414	1659	741	3553
THRSP	A_73_113038	1	0.338799	0.30072	2.71018	0.225334	0.392882	0.500001	187	13	1
THSD4	A_73_103638	0.1971	0.272075	0.0221235	0.21307	0.180956	0.028904	0.039309	427	2678	9654
TIA1	A_73_106456	0.2078	0.0479876	0.00238962	0.46698	0.031916	0.003122	0.086153	2833	3573	2278
TKDP3	A_73_109525	0.9997	0.230791	0.334447	0.15299	0.153499	0.436946	0.028225	667	3	11921
TKT	A_73_108243	1	0.317615	0.16772	1.1097	0.211244	0.219122	0.204729	244	229	106
TLR5	A_73_109928	0.5014	0.314591	0.0908896	0.18037	0.209234	0.118745	0.033276	251	846	10874
TLR5	A_73_109928	0.5014	0.314591	0.0908896	0.18037	0.209234	0.118745	0.033276	251	846	10875
TLX3	A_73_108013	0.9506	0.0241606	0.221105	0.17543	0.016069	0.288868	0.032365	3302	84	11053
TLX3	A_73_108013	0.9506	0.0241606	0.221105	0.17543	0.016069	0.288868	0.032365	3302	84	11054
TM9SF3	A_73_118129	0.1033	0.0291514	0.00976387	0.16555	0.019389	0.012756	0.030542	3195	3194	11425
TMBIM4	A_73_112635	0.1592	0.0146891	0.00555368	0.42084	0.00977	0.007256	0.077641	3488	3418	3079
TMC2	A_73_113858	0.2538	0.093966	0.0506601	0.0195	0.062497	0.066186	0.003598	2087	1734	16149
TMEM110	A_73_119685	0.2199	0.0656987	0.0513685	0.29975	0.043696	0.067112	0.055301	2510	1710	6380
TMEM140	A_73_104103	0.1808	0.00361097	0.0524153	0.1649	0.002402	0.068479	0.030422	3719	1677	11458
TMEM159	A_73_106238	0.9032	0.0991416	0.0898345	0.6577	0.065939	0.117366	0.121339	2002	860	744
TMEM159	A_73_106238	0.9032	0.0991416	0.0898345	0.6577	0.065939	0.117366	0.121339	2002	860	745
TMEM16J	A_73_100837	0.4286	0.00277644	0.0935464	0.00817	0.001847	0.122216	0.001507	3745	809	16461
TMEM25	A_73_101760	0.1336	0.107175	0.0171482	0.24173	0.071282	0.022404	0.044597	1906	2890	8479
TMEM48	A_73_115323	0.1723	0.111776	0.0352022	0.1137	0.074342	0.045991	0.020977	1846	2178	13304
TMEM64	A_73_112525	0.2458	0.0154764	0.0641476	0.0772	0.010293	0.083807	0.014243	3471	1380	14523
TNFRSF11B	A_73_116746	0.4106	0.10094	0.0675486	0.41438	0.067135	0.08825	0.076449	1985	1303	3202
TOB2	A_73_114407	0.4129	0.103008	0.047409	0.47601	0.068511	0.061939	0.087819	1961	1824	2154
TROAP	A_73_113109	0.1803	0.0283638	0.0413606	0.07671	0.018865	0.054037	0.014152	3216	1986	14538
TROVE2	A_73_113779	0.2162	0.0452702	0.0106794	0.45724	0.030109	0.013952	0.084356	2886	3147	2432
TRPM3	A_73_116006	0.8222	0.0525268	0.156253	0.38804	0.034935	0.20414	0.071589	2739	284	3802
TSR1	A_73_112332	0.1173	0.0227499	0.0191487	0.14856	0.015131	0.025017	0.027408	3333	2803	12083
TST	A_73_109887	0.6602	0.274617	0.0139536	0.5799	0.182647	0.01823	0.106986	410	3007	1132
TST	A_73_109887	0.6602	0.274617	0.0139536	0.5799	0.182647	0.01823	0.106986	410	3007	1133
TTC36	A_73_112081	0.7415	0.396703	0.123805	0.16624	0.263846	0.161747	0.03067	82	504	11388
TUBA1D	A_73_115871	0.8814	0.192095	0.174381	0.02956	0.127762	0.227824	0.005454	969	205	15881
TUSC5	A_73_119799	1	0.426255	0.226611	1.3045	0.283501	0.296061	0.240667	54	73	60
TXNIP	A_73_117537	0.6167	0.0466052	0.136418	0.1188	0.030997	0.178226	0.021917	2857	395	13143
UBE2T	A_73_104467	0.1943	0.175094	0.0190349	0.3293	0.116455	0.024869	0.060753	1111	2808	5387
USP25	A_73_105211	0.1239	0.0292267	0.0202011	0.1226	0.019439	0.026392	0.022618	3191	2758	13014
USPL1	A_73_114666	0.1066	0.0173507	0.0140165	0.17775	0.01154	0.018312	0.032793	3437	3004	10971
UXS1	A_73_110235	0.4282	0.208484	0.0831089	0.27851	0.138662	0.10858	0.051382	830	984	7132
VKORC1L1	A_73_119546	0.717	0.18429	0.142698	0.1144	0.122571	0.18643	0.021106	1039	362	13278
WDFY4	A_73_116255	0.2579	0.152401	0.0267467	0.39606	0.101362	0.034944	0.073069	1352	2479	3598
WDR18	A_73_117191	0.4683	0.372544	0.0767799	0.0707	0.247778	0.100311	0.013043	110	1107	14716
WDR24	A_73_105166	0.2987	0.0688112	0.0628422	0.3532	0.045766	0.082102	0.065162	2448	1414	4729
WDR76	A_73_112161	0.5888	0.118229	0.0929186	0.43282	0.078634	0.121396	0.079851	1761	818	2817
WDR89	A_73_106285	0.2995	0.062441	0.0730675	0.29939	0.041529	0.095461	0.055234	2565	1185	6389
WFS1	A_73_115361	0.3288	0.0615641	0.0705471	0.01127	0.040946	0.092168	0.002079	2579	1240	16373
WISP1	A_73_104091	0.8925	0.183437	0.132845	0.50223	0.122004	0.173558	0.092656	1045	435	1846
WSB2	A_73_105973	0.947	0.103541	0.212381	0.0978	0.068865	0.27747	0.018043	1951	98	13837
ZBTB1	A_73_112316	0.9143	0.139513	0.190597	0.04084	0.09279	0.24901	0.007535	1508	154	15577
ZBTB4	A_73_118749	0.3027	0.19642	0.0463944	0.3418	0.130638	0.060613	0.063059	931	1853	5011
ZC3H12D	A_73_112397	0.1394	0.189738	0.0110147	0.18868	0.126194	0.01439	0.03481	991	3127	10575
ZC3H6	A_73_118773	0.1398	0.0443652	0.0311835	0.19343	0.029507	0.04074	0.035686	2902	2305	10415
ZCWPW2	A_73_120879	0.1887	0.149616	0.0346	0.25569	0.099509	0.045204	0.047172	1383	2200	7977
ZFAND1	A_73_104060	0.1	0.0359408	0.00713139	0.18945	0.023904	0.009317	0.034952	3066	3339	10549
ZFP30	A_73_118921	0.1493	0.26785	0.00149312	0.09889	0.178146	0.001951	0.018244	449	3608	13808
ZNF239	A_73_103957	0.1528	0.160029	0.0229594	0.17487	0.106435	0.029996	0.032262	1259	2640	11081
ZNF321	A_73_100143	0.7364	0.00955691	0.152055	0.04126	0.006356	0.198655	0.007612	3608	304	15566
ZNF367	A_73_100490	0.683	0.428699	0.105808	0.1964	0.285126	0.138235	0.036234	52	657	10299
ZNF445	A_73_117396	0.1202	0.107586	0.00866644	0.1174	0.071555	0.011322	0.021659	1895	3261	13192
ZNF471	A_73_120465	0.2734	0.108054	0.0682504	0.23197	0.071867	0.089167	0.042796	1887	1288	8885
ZNF471	A_73_120465	0.2734	0.108054	0.0682504	0.23197	0.071867	0.089167	0.042796	1887	1288	8886
ZNF525	A_73_112601	0.4256	0.309705	0.0788188	0.12969	0.205984	0.102975	0.023927	260	1071	12789
ZNF541	A_73_100289	0.0888	0.0120542	0.00048602	0.20847	0.008017	0.000635	0.038461	3547	3650	9817
ZNF627	A_73_108324	0.2539	0.380703	0.017557	0.01722	0.253205	0.022938	0.003177	99	2872	16203
ZNF750	A_73_100440	1	0.505403	0.0695845	1.0446	0.336142	0.09091	0.192718	14	1259	139
ZSCAN23	A_73_120744	0.8908	0.420659	0.159524	0.14549	0.279779	0.208413	0.026841	58	268	12184
